# Supplementary material for: Continuous cultivation of the lithoautotrophic nitrate‐reducing Fe(II)‐oxidizing culture KS in a chemostat bioreactor
Source: Environ Microbiol Rep. 2023 Mar 29;15(4):324–34. doi: 10.1111/1758-2229.13149 (PMC10316368; doi:10.1111/1758-2229.13149)
Supplement: Supplementary file 1 — Data S1. Supporting Information. [file EMI4-15-324-s001.xlsx]

## Sheet: Iron
All Fe values are measured in mM
Chemostat
timepoint (d)	Fe(II)aqueous	SD	Fe(T)aqueous	Fe(III)aqueous	SD	Fe(II)solid	SD	Fe(T)solid	Fe(III)solid	SD
0	2.81933	0.00166	2.81933	0	0.00358	7.38	0.01086	7.39	0.01	0.01105
1	2.27533	0.00614	2.27533	0	0.00712	7.95067	0.01661	8.38	0.429333	0.02962
2	1.96533	0.02806	1.96533	0	0.02858	6.62911	0.00735	7.59622	0.967111	0.00904
3	0.04	0.0008	0.04	0	0.00196	1.81022	0.00207	8.98311	7.17289	0.01083
4	0.0597778	0.00348	0.0597778	0	0.00353	0.332889	0.00133	9.12911	8.79622	0.02066
5	0.019	0.00117	0.019	0	0.01255	0.553571	0.0013	10.2816	9.72798	0.01595
6	0.0331111	0.00114	0.0331111	0	0.00158	0.515238	0.000608276	10.6324	10.1172	0.00838
7	0.0442857	0.000321455	0.0442857	0	0.0028	0.197111	0.00129	11.6202	11.4231	0.0128
14	0.0562222	0.00127	0.0562222	0	0.00145	1.24333	0.0024	13.4498	12.2064	0.00698
24	0.112222	0.000288675	0.112222	0	0.00175	1.03778	0.00085049	13.5831	12.5453	0.00655
small bottles	static
replicate 1							replicate 2							replicate 3
timepoint (d)	Fe(II)aqueous	Fe(T)aqueous	Fe(III)aqueous	Fe(II)solid	Fe(T)solid	Fe(III)solid	timepoint (d)	Fe(II)aqueous	Fe(T)aqueous	Fe(III)aqueous	Fe(II)solid	Fe(T)solid	Fe(III)solid	timepoint (d)	Fe(II)aqueous	Fe(T)aqueous	Fe(III)aqueous	Fe(II)solid	Fe(T)solid	Fe(III)solid
0	3.20178	3.10289	-0.0988889	5.98467	6.18867	0.204	0	2.93378	2.92778	-0.006	6.27956	6.35178	0.0722222	0	2.99311	2.84422	-0.148889	6.26556	6.19511	-0.0704444
1	3.23689	3.04844	-0.188444	5.96044	6.218	0.257556	1	2.854	2.88733	0.0333333	6.33267	6.55956	0.226889	1	2.90267	2.87467	-0.028	6.06044	6.464	0.403556
2	1.99476	1.90667	-0.0880952	5.56429	6.72667	1.16238	2	1.82476	1.73378	-0.0909841	6.03786	7.41222	1.37437	2	2.08286	1.96756	-0.115302	5.43952	6.69867	1.25914
3	0.0222222	0.0177778	-0.00444444	3.09156	8.71178	5.62022	3	0.0208889	0.0691111	0.0482222	3.01133	8.05756	5.04622	3	0.00622222	0.0428889	0.0366667	1.09333	8.71044	7.61711
4	0.0466667	0.0404444	-0.00622222	2.672	8.01933	5.34733	4	0.0506667	0.008	-0.0426667	3.08333	8.524	5.44067	4	0.0773333	0.00711111	-0.0702222	1.28089	9.02356	7.74267
5	0.00977778	0.0206667	0.0108889	2.44422	8.70533	6.26111	5	0.0184444	0.0362222	0.0177778	2.73244	8.72733	5.99489	5	0.00111111	0.0217778	0.0206667	0.878444	8.90911	8.03067
6	0.00666667	0.0173333	0.0106667	2.18956	8.308	6.11844	6	0.0222222	0.0197778	-0.00244444	2.586	8.87578	6.28978	6	0.0304444	0.0108889	-0.0195556	0.846444	9.29133	8.44489
7	0.00357143	0.202222	0.198651	1.88905	9.05089	7.16184	7	0.017619	0.0553333	0.0377143	2.3819	8.61356	6.23165	7	0.0119048	0.0475556	0.0356508	0.754524	8.98556	8.23103
14	0.0485714	0.183333	0.134762	1.11762	8.03429	6.91667	14	0.0435714	0.032381	-0.0111905	1.82238	9.13333	7.31095	14	0.0552381	-0.00047619	-0.0557143	0.405238	9.24762	8.84238
24	0.0257143	0.022381	-0.00333333	1.05929	8.49738	7.4381	24	0.0695238	0.0645238	-0.005	1.68357	9.2531	7.56952	24	0.027619	0.0745238	0.0469048	0.365	9.1931	8.8281
control 1
timepoint (d)	Fe(II)aqueous	Fe(T)aqueous	Fe(III)aqueous	Fe(II)solid	Fe(T)solid	Fe(III)solid
0	3.22867	3.06911	-0.159556	5.97289	5.98244	0.00955556
1	3.01067	3.048	0.0373333	6.28978	6.29585	0.0060691
2	2.94905	3.00933	0.0602857	5.7169	5.65533	-0.0615714
3	3.03911	3.03422	-0.00488889	6.16467	6.27533	0.110667
4	3.02	3.00556	-0.0144444	6.35356	6.41133	0.0577778
5	3.018	3.00111	-0.0168889	5.99333	6.23089	0.237556
6	3.05533	3.06311	0.00777778	6.52	6.72089	0.200889
7	3.16	3.05267	-0.107333	6.12214	6.11222	-0.00992063
14	3.00452	3.00024	-0.00428571	6.60286	6.67143	0.0685714
24	3.63286	3.14524	-0.487619	6.49857	6.56571	0.0671429
small bottles	shaking
replicate 1							replicate 2							replicate 3
timepoint (d)	Fe(II)aqueous	Fe(T)aqueous	Fe(III)aqueous	Fe(II)solid	Fe(T)solid	Fe(III)solid	timepoint (d)	Fe(II)aqueous	Fe(T)aqueous	Fe(III)aqueous	Fe(II)solid	Fe(T)solid	Fe(III)solid	timepoint (d)	Fe(II)aqueous	Fe(T)aqueous	Fe(III)aqueous	Fe(II)solid	Fe(T)solid	Fe(III)solid
0	3.09089	2.894	-0.196889	6.26267	5.99844	-0.264222	0	3.26333	3.14244	-0.120889	6.30933	6.12822	-0.181111	0	2.95111	2.85178	-0.0993333	6.62289	6.38578	-0.237111
1	2.87178	2.90689	0.0351111	6.19222	6.32622	0.134	1	2.95022	2.96156	0.0113333	6.14489	5.94022	-0.204667	1	3.08289	2.90422	-0.178667	5.692	5.95289	0.260889
2	3.09524	3.06956	-0.0256825	6.0669	6.368	0.301095	2	1.33762	1.25956	-0.0780635	5.39333	7.66489	2.27156	2	4.58452	2.22222	-2.3623	6.43381	7.45089	1.01708
3	1.93578	1.946	0.0102222	5.08089	7.12956	2.04867	3	0.02	0.0457778	0.0257778	1.65689	9.19378	7.53689	3	0.0206667	0.0393333	0.0186667	2.16489	9.47	7.30511
4	0.348889	0.308222	-0.0406667	0.0346667	8.67111	8.63644	4	0.0746667	0.0535556	-0.0211111	0.944667	9.62133	8.67667	4	0.08	0.112	0.032	1.34022	9.58	8.23978
5	0.0128889	0.0166667	0.00377778	0.926444	9.60378	8.67733	5	0.0651111	0.492667	0.427556	0.503778	9.48578	8.982	5	0.00977778	0.028	0.0182222	0.546889	9.76267	9.21578
6	0.0257778	0.0377778	0.012	0.549333	10.1009	9.55156	6	0.000888889	0.032	0.0311111	0.405556	8.29378	7.88822	6	0.0137778	0.0362222	0.0224444	0.394222	10.0798	9.68556
7	0.02	0.0713333	0.0513333	0.512857	9.66489	9.15203	7	0.00595238	0.0811111	0.0751587	0.426667	8.07111	7.64444	7	0.0097619	0.124667	0.114905	0.36881	9.192	8.82319
14	0.0504762	0.107381	0.0569048	0.479524	10.1924	9.71286	14	0.0383333	0.0647619	0.0264286			0	14	0.042381	0.0280952	-0.0142857	0.368571	9.59143	9.22286
24	0.0628571	0.0180952	-0.0447619	0.415952	9.8481	9.43214	24	0.0311905	0.0235714	-0.00761905	0.349286	9.34881	8.99952	24	0.0404762	0.0654762	0.025	0.11619	9.64548	9.52929
control 1
timepoint (d)	Fe(II)aqueous	Fe(T)aqueous	Fe(III)aqueous	Fe(II)solid	Fe(T)solid	Fe(III)solid
0	3.12511	2.99489	-0.130222	6.49	6.27067	-0.219333
1	2.99444	3.056	0.0615556	8.31956	6.284	-2.03556
2	3.16262	5.19178	2.02916	6.05786	5.98889	-0.0689683
3	3.04378	3.01911	-0.0246667	5.86667	5.87644	0.00977778
4	3.00978	2.99978	-0.01	5.95911	6.03467	0.0755556
5	3.06533	3.04533	-0.02	5.83933	5.96378	0.124444
6	3.02711	3.08244	0.0553333	5.71911	5.794	0.0748889
7	3.2381	3.036	-0.202095	5.59143	5.91333	0.321905
14	3.03476	3.08405	0.0492857	5.6	5.61048	0.0104762
24	3.08286	3.13286	0.05	6.56429	6.65238	0.0880952
big bottles	static
replicate 1							replicate 2							replicate 3
timepoint (d)	Fe(II)aqueous	Fe(T)aqueous	Fe(III)aqueous	Fe(II)solid	Fe(T)solid	Fe(III)solid	timepoint (d)	Fe(II)aqueous	Fe(T)aqueous	Fe(III)aqueous	Fe(II)solid	Fe(T)solid	Fe(III)solid	timepoint (d)	Fe(II)aqueous	Fe(T)aqueous	Fe(III)aqueous	Fe(II)solid	Fe(T)solid	Fe(III)solid
0	3.22333	3.20422	-0.0191111	6.83833	6.69844	-0.139889	0	3.19533	3.23956	0.0442222	6.84071	6.68956	-0.151159	0	3.36711	3.44333	0.0762222	6.8631	6.81044	-0.0526508
1	3.05111	3.12089	0.0697778	7.44711	8.05378	0.606667	1	2.84911	2.90911	0.06	7.39289	7.76	0.367111	1	2.93178	2.98622	0.0544444	7.04644	7.57822	0.531778
2	2.624	2.66533	0.0413333	6.05756	7.38	1.32244	2	2.574	2.60489	0.0308889	6.08622	7.16133	1.07511	2	2.52156	2.55333	0.0317778	6.26511	7.40511	1.14
3	0.04	0.0533333	0.0133333	3.49356	10.2938	6.80022	3	0.189111	0.188444	-0.000666667	3.49667	8.16089	4.66422	3	0.538667	0.553333	0.0146667	6.02044	8.40689	2.38644
4	0.044	0.0413333	-0.00266667	2.114	8.98467	6.87067	4	0.0511111	0.0451111	-0.006	1.94	8.54289	6.60289	4	0.351111	0.322667	-0.0284444	5.168	8.97044	3.80244
5	0.0288889	0.0446667	0.0157778	1.33244	9.95356	8.62111	5	0.0337778	0.0375556	0.00377778	0.882667	9.58311	8.70044	5	0.214667	0.250667	0.036	4.12844	9.43089	5.30244
6	0.0553333	0.0173333	-0.038	1.13048	10.0718	8.9413	6	0.0528889	0.0253333	-0.0275556	0.759524	10.0516	9.29203	6	0.0473333	0.0171111	-0.0302222	3.64119	9.85067	6.20948
7	0.0380952	0.06	0.0219048	0.813778	9.72533	8.91156	7	0.0635714	0.274667	0.211095	0.553333	9.89067	9.33733	7	0.135476	0.174222	0.038746	3.00711	9.93044	6.92333
14	0.0473333	0.0455556	-0.00177778	0.872	9.88333	9.01133	14	0.0548889	0.0404444	-0.0144444	0.558667	9.79178	9.23311	14	0.05	0.026	-0.024	0.852444	9.34622	8.49378
24	0.036	0.0488889	0.0128889	0.886222	9.08978	8.20356	24	0.0606667	0.0853333	0.0246667	0.58	8.71911	8.13911	24	0.0133333	0.0442222	0.0308889	0.72	8.21644	7.49644
control 1
timepoint (d)	Fe(II)aqueous	Fe(T)aqueous	Fe(III)aqueous	Fe(II)solid	Fe(T)solid	Fe(III)solid
0	3.25378	3.28022	0.0264444	7.79024	7.49733	-0.292905
1	3.28667	3.40533	0.118667	7.59	8.10422	0.514222
2	3.254	3.31044	0.0564444	6.118	7.01622	0.898222
3	3.152	3.22267	0.0706667	6.55222	6.84244	0.290222
4	3.16667	3.05978	-0.106889	6.54844	6.98844	0.44
5	3.08289	3.146	0.0631111	6.49267	7.13756	0.644889
6	2.97911	2.95156	-0.0275556	6.2481	6.56556	0.31746
7	3.13548	3.05267	-0.0828095	6.34067	7.01756	0.676889
14	3.09533	3.02533	-0.07	6.19489	6.91067	0.715778
24	3.07578	3.02956	-0.0462222	6.05333	6.46	0.406667
big bottles	shaking
replicate 1							replicate 2							replicate 3
timepoint (d)	Fe(II)aqueous	Fe(T)aqueous	Fe(III)aqueous	Fe(II)solid	Fe(T)solid	Fe(III)solid	timepoint (d)	Fe(II)aqueous	Fe(T)aqueous	Fe(III)aqueous	Fe(II)solid	Fe(T)solid	Fe(III)solid	timepoint (d)	Fe(II)aqueous	Fe(T)aqueous	Fe(III)aqueous	Fe(II)solid	Fe(T)solid	Fe(III)solid
0	3.26622	3.28044	0.0142222	6.48595	6.36467	-0.121286	0	2.89933	3.03489	0.135556	7.12238	6.98578	-0.136603	0	3.13333	3.24289	0.109556	6.5881	6.52111	-0.0669841
1	3.13711	3.208	0.0708889	6.97778	7.396	0.418222	1	2.87244	2.97156	0.0991111	7.238	7.68756	0.449556	1	3.06511	3.08267	0.0175556	6.97578	7.11644	0.140667
2	2.97422	3.23356	0.259333	6.16089	6.64911	0.488222	2	2.84267	2.99867	0.156	6.27289	6.98022	0.707333	2	3.19622	3.248	0.0517778	5.40444	5.59022	0.185778
3	1.72044	1.784	0.0635556	5.20978	8.05	2.84022	3	0.237333	0.267111	0.0297778	3.44733	9.50422	6.05689	3	2.72156	2.79156	0.07	6.06644	6.37156	0.305111
4	0.078	0.0735556	-0.00444444	2.70133	9.58067	6.87933	4	0.0633333	0.0773333	0.014	1.37222	9.49022	8.118	4	2.99356	2.946	-0.0475556	5.91711	6.35756	0.440444
5	0.0522222	0.145111	0.0928889	0.810238	9.74933	8.9391	5	0.0311111	0.0611111	0.03	0.505714	9.89044	9.38473	5	1.15489	1.23578	0.0808889	5.58167	8.812	3.23033
6	0.0613333	0.0451111	-0.0162222	0.745714	9.91422	9.16851	6	0.0497778	0.0246667	-0.0251111	0.463571	9.43333	8.96976	6	0.0582222	0.0175556	-0.0406667	1.93548	9.90644	7.97097
7	0.155238	0.143556	-0.0116825	0.636	10.3098	9.67378	7	0.0364286	0.0791111	0.0426825	0.36	9.35711	8.99711	7	0.042619	0.0702222	0.0276032	0.757111	8.55222	7.79511
14	0.0504444	0.0477778	-0.00266667	0.64	10.0622	9.42222	14	0.0548889	0.0135556	-0.0413333	0.400889	9.08156	8.68067	14	0.0515556	0.0248889	-0.0266667	0.748667	9.56356	8.81489
24	0.0533333	0.202444	0.149111	0.630667	9.60711	8.97644	24	0.0264444	0.036	0.00955556	0.365778	9.28578	8.92	24	0.0151111	0.117111	0.102	0.685778	9.34222	8.65644
control 1
timepoint (d)	Fe(II)aqueous	Fe(T)aqueous	Fe(III)aqueous	Fe(II)solid	Fe(T)solid	Fe(III)solid
0	3.41133	3.40822	-0.00311111	6.77095	6.44511	-0.325841
1	3.392	3.378	-0.014	7.42067	7.49689	0.0762222
2	3.51667	3.60889	0.0922222	6.51933	6.53822	0.0188889
3	3.19956	3.54933	0.349778	6.50822	6.57978	0.0715556
4	2.93044	2.86311	-0.0673333	6.68711	6.67311	-0.014
5	3.49244	3.59222	0.0997778	6.84762	6.50911	-0.338508
6	3.53511	3.48756	-0.0475556	6.60524	6.60933	0.00409524
7	3.63976	3.41044	-0.229317	6.39711	6.456	0.0588889
14	3.52356	3.42289	-0.100667	6.00311	6.146	0.142889
24	3.26733	3.256	-0.0113333	5.87289	5.91111	0.0382222
Additional run of Chemostat during optimization for publication
Chemostat
timepoint (d)	Fe(II)aqueous	SD	Fe(T)aqueous	Fe(III)aqueous	SD	Fe(II)solid	SD	Fe(T)solid	Fe(III)solid	SD
0	4.26762	0.00345591	4.71179	0.444176	0.0129574	7.15738	0.00605007	6.89356	-0.263825	0.00416813
1	3.87762	0.00276104	4.19385	0.316227	0.00149332	6.42048	0.00651639	6.31444	-0.106032	0.0208668
2	3.65738	0.0028589	3.63578	-0.0216032	0.00341223	5.93333	0.00349619	5.96133	0.028	0.00123423
3	3.30476	0.000953939	3.14778	-0.156984	0.00343123	6.87524	0.00551845	7.18889	0.313651	0.0652507
4	3.32786	0.00107858	3.2	-0.127857	0.00170587	7.09357	0.00480139	7.33311	0.23954	0.0214175
6	3.39714	0.00289367	3.14667	-0.250476	0.00273008	5.93333	0.00137477	5.96133	0.028	0.00251064
8	3.37476	0.00212838	3.52756	0.152794	0.015104	6.60524	0.00208407	7.00222	0.396984	0.00192959
10	2.94667	0.00401539	2.91022	-0.0364444	0.000264575	6.66095	0.00153948	7.43378	0.772825	0.00303535
11	2.68619	0.00413562	2.74244	0.056254	0.00162583	3.64905	0.00064291	9.19522	5.54617	0.0271629
14	0.13881	0.0016773	0.611556	0.472746	0.0143577	1.29905	0.00236432	6.12289	4.82384	0.0072037
16	0.228095	0.00268514	0.367619	0.139524	0.00632376	1.88095	0.00130767	6.36053	4.47958	0.0161847
20	0.121429	0.00104403	0.0482222	-0.0732063	0.00209841	0.699524	0.00070946	7.31511	6.61559	0.0275219
23	0.290833	0.00746481	0.414667	0.123833	0.0447836	1.67071	0.000896289	6.42756	4.75684	0.00080829
27	0.0370238	0.00170978	0.0542222	0.0171984	0.0272779	0.521429	0.0013	6.43467	5.91324	0.00477214
28	0.0752857	0.00141892	0.0316	-0.0436857	0.00116762	0.642381	0.000416333	8.67467	8.03229	0.00887637
30	0.0495238	0.000305505	0.0204444	-0.0290794	0.000793725	0.452143	0.00337787	6.27378	5.82163	0.0152073

## Sheet: Nitrate nitrite
Chemostat
timepoint (d)	Nitrate (mM)	Nitrite (µM)
0	4.35506	0.857143
1	3.94097	2.64286
2	3.81246	2.35714
3	2.37029	1.07143
4	2.10756	0.01
5	2.03046	0.01
6	1.89338	14.8571
7	1.43217	2.28571
14	2.14611	1.14286
24	2.18467	8.21429
small bottles	static
replicate 1			replicate 2			replicate 3
timepoint (d)	Nitrate (mM)	Nitrite (µM)	timepoint (d)	Nitrate (mM)	Nitrite (µM)	timepoint (d)	Nitrate (mM)	Nitrite (µM)
0	3.47691	3.07143	0	4.2551	1.07143	0	4.22369	0.714286
1	3.40266	0.01	1	4.06662	0.01	1	4.00237	0.01
2	2.93859	0.01	2	3.77962	0.01	2	3.7068	0.428571
3	1.98048	1.78571	3	4.73916	0.01	3	2.02189	2.07143
4	1.87053	0.642857	4	2.50166	16.0714	4	2.04188	0.01
5	1.61066	0.01	5	2.39314	0.928571	5	1.90766	1.07143
6	1.63921	11.1429	6	2.36601	0.642857	6	1.92765	10.3571
7	1.5464	3.71429	7	2.29604	2.42857	7	1.86196	6.64286
14	1.57143	6	14	2.35714	0.785714	14	1.77403	3.14286
24	1.42857	1.78571	24	2.14286	1.21429	24	1.78528	1.64286
control
timepoint (d)	Nitrate (mM)	Nitrite (µM)
0	4.25796	0.551483
1	3.37838	0.571429
2	4.08376	0.517783
3	4.13944	0.642857
4	4.2037	0.642857
5	3.94525	0.517158
6	3.99523	0.5
7	3.95382	0.571429
14	4.24796	0.571429
24	4.09661	0.547045
small bottles	shaking
replicate 1			replicate 2			replicate 3
timepoint (d)	Nitrate (mM)	Nitrite (µM)	timepoint (d)	Nitrate (mM)	Nitrite (µM)	timepoint (d)	Nitrate (mM)	Nitrite (µM)
0	3.98095	0.748544	0	4.08804	0.729181	0	3.61113	0.642857
1	3.88243	1	1	3.5126	1.85714	1	3.4612	0.01
2	3.83388	1.78571	2	3.04568	13.1429	2	3.1799	0.01
3	3.50404	4.71429	3	2.00047	1	3	1.74345	17.6429
4	2.67443	25.4286	4	1.84055	0.785714	4	1.55782	0.01
5	1.71918	2.85714	5	1.63065	1.64286	5	1.23941	0.428571
6	1.62208	0.714286	6	1.6335	1.28571	6	1.26082	0.785714
7	1.57496	0.642857	7	1.60066	1.78571	7	1.19657	0.928571
14	1.78571	0.928571	14	1.57143	1.21429	14	1.28571	0.785714
24	1.71429	1.64286	24	1.64286	0.857143	24	1.27143	0.642857
control
timepoint (d)	Nitrate (mM)	Nitrite (µM)
0	4.16086	0.387742
1	4.06234	0.428571
2	3.98381	0.571429
3	4.06662	0.714286
4	4.22369	0.571429
5	3.92383	0.571429
6	3.96667	0.5
7	3.91669	0.642857
14	3.97095	0.642857
24	4.08947	0.571429
big bottles	static
replicate 1			replicate 2			replicate 3
timepoint (d)	Nitrate (mM)	Nitrite (µM)	timepoint (d)	Nitrate (mM)	Nitrite (µM)	timepoint (d)	Nitrate (mM)	Nitrite (µM)
0	4.35506	0.01	0	4.26938	0.0714286	0	4.62635	3.57143
1	4.06948	2.28571	1	3.99808	0.5	1	3.96953	0.571429
2	3.8553	17.5714	2	3.96953	0.01	2	4.19799	22.7857
3	2.44169	5.92857	3	2.59875	101.214	3	3.02712	278.143
4	2.25463	1.21429	4	2.26748	307.214	4	2.91575	264.857
5	2.48809	9.92857	5	3.39123	9.85714	5	2.35102	7.14286
6	1.89909	117.071	6	1.95192	16.4286	6	2.58019	17.1429
7	1.90052	5.35714	7	2.02617	2.35714	7	2.56449	2.5
14	1.89338	5.28571	14	1.95621	4	14	2.2275	4.42857
24	1.87624	1.78571	24	1.94478	1.35714	24	2.01047	1.28571
control
timepoint (d)	Nitrate (mM)	Nitrite (µM)
0	4.74059	0.01
1	4.25829	0.01
2	4.21227	0.01
3	4.12659	4.07143
4	4.28081	2.35714
5	4.43978	0.01
6	4.08376	1.28571
7	4.178	0.714286
14	4.22512	0.5
24	4.1937	0.785714
big bottles	shaking
replicate 1			replicate 2			replicate 3
timepoint (d)	Nitrate (mM)	Nitrite (µM)	timepoint (d)	Nitrate (mM)	Nitrite (µM)	timepoint (d)	Nitrate (mM)	Nitrite (µM)
0	4.64063	1.64286	0	4.46929	1.64286	0	4.55496	0.642857
1	3.98381	0.714286	1	4.09804	1.28571	1	4.09804	0.357143
2	4.06948	3.07143	2	4.02664	5.64286	2	4.11231	0.928571
3	3.39837	23.4286	3	3.02712	46.0714	3	4.02664	1.28571
4	2.52165	0.01	4	2.21465	2.28571	4	4.38219	0.01
5	3.49333	8.35714	5	3.40266	8	5	3.42907	43.0714
6	1.91051	12.8571	6	1.88053	6.28571	6	2.22893	7.35714
7	1.98048	3.42857	7	1.96049	3.57143	7	1.95049	2.07143
14	1.94764	5.35714	14	1.92194	2.64286	14	1.96334	5.35714
24	1.93193	0.857143	24	1.90909	1.21429	24	2.0019	1.57143
control
timepoint (d)	Nitrate (mM)	Nitrite (µM)
0	4.68347	0.01
1	4.11231	0.01
2	4.24082	0.01
3	3.98381	0.01
4	4.24368	0.01
5	4.28914	0.428571
6	4.06234	0.785714
7	4.1166	0.928571
14	4.1523	0.928571
24	4.18799	0.928571
Additional run of Chemostat during optimization for publication
timepoint (d)	Nitrate (mM)
0	4.26762
1	3.87762
2	3.65738
3	3.30476
4	3.32786
6	3.39714
8	3.37476
10	2.94667
11	2.68619
14	0.13881
16	0.228095
20	0.121429
23	0.290833
27	0.0370238
28	0.0752857
30	0.0495238

## Sheet: XRD
Sample:	25 ml, shaken		Sample:	700 ml, shaken		Sample:	chem1		Sample:	chem2
2theta	intensity		2theta	intensity		2theta	intensity		2theta	intensity
5.6	4.29697		5.6	0		5.6	0		5.6	4.60283
5.65	0.63266		5.65	1.07137		5.65	1.72888		5.65	3.60559
5.7	1.38001		5.7	1.44021		5.7	0.417082		5.7	1.7946
5.75	0.451753		5.75	2.25874		5.75	1.44985		5.75	1.63504
5.8	0.55211		5.8	1.26151		5.8	2.26321		5.8	1.81402
5.85	0.553576		5.85	2.2251		5.85	1.58269		5.85	2.55312
5.9	1.27053		5.9	0.885256		5.9	1.44338		5.9	2.30476
5.95	2.08747		5.95	0.453333		5.95	1.05137		5.95	3.63827
6	2.08108		6	1.92061		6	1.34919		6	4.33462
6.05	1.96174		6.05	1.40683		6.05	1.10507		6.05	3.49229
6.1	1.59153		6.1	1.78493		6.1	1.3826		6.1	1.95654
6.15	1.91182		6.15	1.64926		6.15	1.72634		6.15	1.94001
6.2	3.06198		6.2	1.42802		6.2	2.94494		6.2	2.72191
6.25	1.78615		6.25	3.91199		6.25	3.25342		6.25	2.185
6.3	2.78439		6.3	2.20594		6.3	2.10434		6.3	2.26376
6.35	2.52535		6.35	1.51032		6.35	3.32797		6.35	3.88749
6.4	2.33191		6.4	1.87825		6.4	2.62537		6.4	3.53028
6.45	2.72164		6.45	2.55935		6.45	3.15369		6.45	3.74311
6.5	2.62089		6.5	2.62768		6.5	2.57768		6.5	3.52041
6.55	2.2127		6.55	2.20025		6.55	2.89717		6.55	5.00106
6.6	2.58525		6.6	2.75957		6.6	1.72777		6.6	4.65388
6.65	1.13907		6.65	2.27186		6.65	2.80232		6.65	3.82217
6.7	3.06034		6.7	2.2241		6.7	3.44843		6.7	5.09895
6.75	2.59318		6.75	3.71892		6.75	3.0591		6.75	4.93037
6.8	2.87602		6.8	3.71558		6.8	3.77615		6.8	4.84364
6.85	2.83188		6.85	3.92627		6.85	3.39649		6.85	3.9517
6.9	2.83089		6.9	3.51327		6.9	2.20528		6.9	3.86703
6.95	2.23308		6.95	4.58888		6.95	3.4051		6.95	3.13248
7	3.22778		7	2.5313		7	2.9701		7	5.97441
7.05	4.08554		7.05	3.42543		7.05	3.99849		7.05	5.65787
7.1	2.36103		7.1	3.54917		7.1	3.6034		7.1	5.8183
7.15	3.77407		7.15	3.98236		7.15	3.42474		7.15	6.60895
7.2	3.70954		7.2	3.18535		7.2	3.19683		7.2	4.14887
7.25	2.79068		7.25	5.15503		7.25	3.30307		7.25	4.91059
7.3	2.58671		7.3	4.23555		7.3	4.86465		7.3	3.87615
7.35	3.95569		7.35	3.91397		7.35	4.60302		7.35	5.51612
7.4	3.0088		7.4	5.49374		7.4	5.66582		7.4	4.83596
7.45	4.28082		7.45	3.84527		7.45	5.13811		7.45	5.81752
7.5	3.68602		7.5	4.57514		7.5	3.69942		7.5	5.6878
7.55	4.04412		7.55	3.87945		7.55	4.82445		7.55	6.47523
7.6	3.35275		7.6	3.40533		7.6	5.10613		7.6	6.40176
7.65	4.04629		7.65	4.35067		7.65	4.6668		7.65	6.75048
7.7	5.44669		7.7	4.42255		7.7	5.19236		7.7	5.77716
7.75	3.31493		7.75	4.11892		7.75	3.91655		7.75	6.58069
7.8	4.04202		7.8	3.9397		7.8	2.60827		7.8	5.60557
7.85	3.89725		7.85	4.978		7.85	4.93494		7.85	7.17037
7.9	4.17996		7.9	3.80443		7.9	4.74381		7.9	5.38075
7.95	4.57519		7.95	5.9717		7.95	5.04427		7.95	5.96154
8	4.91422		8	5.16871		8	4.49969		8	7.36157
8.05	4.74147		8.05	4.71198		8.05	4.36631		8.05	5.93108
8.1	5.22815		8.1	6.05672		8.1	3.90096		8.1	7.71657
8.15	5.1946		8.15	5.45343		8.15	5.36914		8.15	6.93189
8.2	5.02067		8.2	4.69643		8.2	5.74064		8.2	7.1234
8.25	3.66742		8.25	4.37766		8.25	4.58541		8.25	7.0546
8.3	4.66039		8.3	5.34995		8.3	5.30456		8.3	7.03419
8.35	4.69248		8.35	5.04775		8.35	4.19035		8.35	7.72906
8.4	4.98038		8.4	6.57151		8.4	4.98183		8.4	6.90161
8.45	5.4653		8.45	6.10549		8.45	5.09354		8.45	6.92644
8.5	4.31132		8.5	4.77413		8.5	4.66427		8.5	7.0252
8.55	6.49127		8.55	5.55912		8.55	5.63379		8.55	6.98289
8.6	6.87874		8.6	5.57873		8.6	6.07658		8.6	7.77796
8.65	6.00468		8.65	5.61551		8.65	4.49303		8.65	9.33184
8.7	5.43239		8.7	6.47036		8.7	6.27862		8.7	5.87465
8.75	4.69232		8.75	4.54783		8.75	6.00933		8.75	6.96877
8.8	5.69201		8.8	5.64133		8.8	7.33214		8.8	7.46351
8.85	5.94639		8.85	5.18093		8.85	5.78734		8.85	7.22894
8.9	6.10803		8.9	6.12663		8.9	4.9379		8.9	8.16431
8.95	5.60342		8.95	4.89223		8.95	6.07866		8.95	8.31338
9	6.02475		9	6.61557		9	5.47854		9	6.24264
9.05	6.0038		9.05	5.84779		9.05	5.06836		9.05	7.71267
9.1	5.46968		9.1	5.56953		9.1	5.44115		9.1	8.16341
9.15	5.31054		9.15	5.31685		9.15	5.99239		9.15	8.22847
9.2	5.33087		9.2	4.93389		9.2	5.26138		9.2	7.53613
9.25	5.66751		9.25	5.00024		9.25	4.71785		9.25	7.79717
9.3	6.10353		9.3	5.1436		9.3	5.64087		9.3	7.50793
9.35	5.02343		9.35	6.90624		9.35	5.69135		9.35	8.04235
9.4	5.74877		9.4	5.71289		9.4	5.62164		9.4	8.53244
9.45	5.98125		9.45	6.29101		9.45	5.27264		9.45	8.22667
9.5	5.73414		9.5	5.50189		9.5	6.33516		9.5	7.36082
9.55	5.99284		9.55	6.11693		9.55	5.95007		9.55	8.10807
9.6	6.56846		9.6	5.82587		9.6	4.84581		9.6	8.69111
9.65	6.46373		9.65	6.09079		9.65	5.53725		9.65	7.77733
9.7	6.68519		9.7	5.90836		9.7	5.78727		9.7	7.52951
9.75	5.41201		9.75	4.91745		9.75	5.97351		9.75	7.39427
9.8	6.44635		9.8	7.00302		9.8	5.77785		9.8	9.60774
9.85	5.52747		9.85	6.06542		9.85	7.28575		9.85	8.54196
9.9	6.54256		9.9	6.78095		9.9	6.40931		9.9	7.77206
9.95	7.01929		9.95	7.56988		9.95	7.26786		9.95	8.82582
10	5.73657		10	5.54108		10	6.65454		10	8.53341
10.05	6.21995		10.05	6.73929		10.05	5.89181		10.05	8.08344
10.1	6.26072		10.1	7.30117		10.1	6.29855		10.1	6.85871
10.15	7.06285		10.15	6.1425		10.15	6.49681		10.15	8.93963
10.2	7.00426		10.2	5.79249		10.2	6.30752		10.2	7.3252
10.25	6.66252		10.25	6.27545		10.25	6.34961		10.25	9.20748
10.3	6.49937		10.3	7.84762		10.3	5.80127		10.3	9.68157
10.35	6.39112		10.35	6.73171		10.35	6.35596		10.35	9.05627
10.4	6.14881		10.4	6.61569		10.4	6.77342		10.4	8.7044
10.45	7.32181		10.45	6.81982		10.45	7.99331		10.45	9.49233
10.5	6.95225		10.5	7.35213		10.5	7.81046		10.5	7.58794
10.55	6.59269		10.55	6.27707		10.55	6.48837		10.55	8.79511
10.6	7.0175		10.6	6.91477		10.6	6.98078		10.6	8.69061
10.65	6.75753		10.65	7.46419		10.65	6.8832		10.65	8.14649
10.7	6.06749		10.7	6.58658		10.7	6.24352		10.7	8.26112
10.75	7.64348		10.75	7.57468		10.75	7.70396		10.75	7.79293
10.8	8.10156		10.8	7.50671		10.8	7.68241		10.8	9.08135
10.85	7.58632		10.85	8.25013		10.85	7.13262		10.85	8.35123
10.9	7.66271		10.9	8.34496		10.9	7.8334		10.9	9.23851
10.95	7.22479		10.95	7.9641		10.95	8.13281		10.95	8.60319
11	8.4073		11	7.05188		11	6.14339		11	8.23913
11.05	6.69191		11.05	8.57538		11.05	8.42347		11.05	9.97684
11.1	7.00123		11.1	7.59216		11.1	7.36791		11.1	9.39396
11.15	7.47476		11.15	6.95884		11.15	7.51097		11.15	8.18732
11.2	8.57669		11.2	7.30423		11.2	7.28193		11.2	8.98852
11.25	7.51615		11.25	6.96181		11.25	8.3499		11.25	9.62334
11.3	7.85801		11.3	7.51522		11.3	6.68495		11.3	10.2683
11.35	6.61246		11.35	7.007		11.35	7.69578		11.35	8.33855
11.4	6.3784		11.4	7.59735		11.4	8.76618		11.4	9.39085
11.45	7.73779		11.45	7.51373		11.45	7.64595		11.45	10.0254
11.5	7.17088		11.5	8.30705		11.5	7.13522		11.5	8.67555
11.55	7.6886		11.55	7.94169		11.55	6.80959		11.55	8.10633
11.6	7.30259		11.6	7.88595		11.6	7.00004		11.6	8.48866
11.65	7.26098		11.65	7.6607		11.65	7.59665		11.65	9.91906
11.7	7.51769		11.7	7.53904		11.7	7.67743		11.7	10.1607
11.75	7.3903		11.75	8.09748		11.75	6.83932		11.75	8.10646
11.8	6.5134		11.8	8.30042		11.8	6.81909		11.8	8.81733
11.85	8.13012		11.85	7.47225		11.85	7.67846		11.85	9.08894
11.9	7.99228		11.9	7.8821		11.9	7.71838		11.9	7.78359
11.95	8.1763		11.95	7.68572		11.95	7.3803		11.95	8.12037
12	7.30545		12	7.45834		12	6.72453		12	8.81769
12.05	8.09741		12.05	8.50038		12.05	6.54185		12.05	9.25306
12.1	7.51951		12.1	7.2165		12.1	8.23169		12.1	8.19551
12.15	7.21708		12.15	7.57119		12.15	8.47925		12.15	9.93493
12.2	7.8174		12.2	7.68027		12.2	7.73328		12.2	9.07565
12.25	7.19117		12.25	7.46572		12.25	7.62439		12.25	9.16801
12.3	7.0229		12.3	9.53389		12.3	6.73906		12.3	9.5104
12.35	8.44235		12.35	7.95532		12.35	7.04109		12.35	9.54193
12.4	8.6206		12.4	7.89473		12.4	7.78496		12.4	9.22152
12.45	7.76041		12.45	8.28449		12.45	6.64741		12.45	9.39933
12.5	6.62007		12.5	7.98771		12.5	8.75964		12.5	11.2188
12.55	7.50451		12.55	8.45833		12.55	8.01665		12.55	9.35529
12.6	8.47185		12.6	7.79922		12.6	7.76379		12.6	8.93321
12.65	8.31948		12.65	8.45145		12.65	8.08072		12.65	9.29321
12.7	7.32097		12.7	7.91369		12.7	6.91774		12.7	10.4385
12.75	6.68097		12.75	7.59582		12.75	7.49497		12.75	9.19936
12.8	8.54363		12.8	8.08619		12.8	8.72508		12.8	9.13063
12.85	8.31746		12.85	9.01963		12.85	8.13649		12.85	9.92101
12.9	6.88		12.9	8.23728		12.9	7.53537		12.9	8.3986
12.95	7.66739		12.95	7.91253		12.95	8.00574		12.95	9.73827
13	8.24615		13	7.03754		13	8.45701		13	8.19369
13.05	8.04002		13.05	7.57259		13.05	8.48871		13.05	9.46924
13.1	8.47664		13.1	7.16392		13.1	8.0699		13.1	9.25374
13.15	6.26066		13.15	8.47473		13.15	6.971		13.15	9.73569
13.2	8.02939		13.2	7.88017		13.2	7.9125		13.2	10.0413
13.25	7.26163		13.25	8.71183		13.25	7.39576		13.25	9.43931
13.3	7.42692		13.3	8.51727		13.3	8.32527		13.3	8.75347
13.35	7.01139		13.35	8.90778		13.35	8.27047		13.35	10.2786
13.4	7.79513		13.4	8.57699		13.4	7.59165		13.4	8.65982
13.45	6.52848		13.45	8.74145		13.45	8.53228		13.45	9.07566
13.5	6.89641		13.5	8.8235		13.5	8.78365		13.5	10.3572
13.55	7.97027		13.55	8.00228		13.55	8.81977		13.55	10.3837
13.6	7.34367		13.6	7.41556		13.6	9.24528		13.6	10.0766
13.65	8.36781		13.65	8.53077		13.65	8.48734		13.65	9.94562
13.7	8.34599		13.7	7.8733		13.7	7.87742		13.7	10.1489
13.75	7.46885		13.75	7.88704		13.75	8.57991		13.75	9.37167
13.8	9.04934		13.8	7.37549		13.8	7.54196		13.8	9.62026
13.85	8.22716		13.85	7.79263		13.85	7.43718		13.85	9.25508
13.9	7.95709		13.9	8.40911		13.9	8.37956		13.9	10.5979
13.95	8.90496		13.95	8.95791		13.95	9.31614		13.95	10.242
14	7.73119		14	8.01653		14	8.44305		14	10.0357
14.05	8.99564		14.05	7.84617		14.05	7.76453		14.05	9.48472
14.1	7.98733		14.1	8.84469		14.1	7.87931		14.1	10.7668
14.15	8.22877		14.15	7.83908		14.15	8.5367		14.15	10.5451
14.2	7.57996		14.2	8.58196		14.2	7.39608		14.2	11.0526
14.25	8.21736		14.25	7.8815		14.25	8.31467		14.25	10.866
14.3	7.79948		14.3	8.86393		14.3	8.42918		14.3	9.21125
14.35	7.9804		14.35	7.90496		14.35	7.41923		14.35	9.42363
14.4	8.17745		14.4	7.36894		14.4	7.55388		14.4	10.47
14.45	7.71182		14.45	8.28454		14.45	7.83533		14.45	10.3708
14.5	9.22044		14.5	8.4424		14.5	8.40523		14.5	9.65469
14.55	8.16508		14.55	8.3282		14.55	7.73679		14.55	11.1848
14.6	7.00941		14.6	8.08619		14.6	9.25822		14.6	9.79458
14.65	8.08517		14.65	9.16864		14.65	8.5119		14.65	9.71338
14.7	7.78777		14.7	8.50599		14.7	8.52761		14.7	10.0538
14.75	8.44681		14.75	8.37695		14.75	8.79987		14.75	9.91961
14.8	7.89092		14.8	8.05017		14.8	8.75652		14.8	10.5686
14.85	8.22801		14.85	9.00458		14.85	10.5558		14.85	10.5374
14.9	7.84004		14.9	9.22788		14.9	10.6954		14.9	10.0028
14.95	7.28839		14.95	9.6678		14.95	12.393		14.95	9.86186
15	7.90818		15	8.99412		15	12.9394		15	9.89052
15.05	8.46372		15.05	8.79692		15.05	12.6108		15.05	9.79569
15.1	7.96274		15.1	8.75632		15.1	13.2312		15.1	10.672
15.15	8.22102		15.15	8.48992		15.15	14.8883		15.15	10.1613
15.2	8.25294		15.2	9.47078		15.2	13.1145		15.2	10.721
15.25	8.39553		15.25	8.43635		15.25	13.5061		15.25	10.6722
15.3	9.08435		15.3	8.26194		15.3	12.5057		15.3	10.2661
15.35	7.91531		15.35	9.5869		15.35	13.1726		15.35	11.5274
15.4	7.6198		15.4	7.73742		15.4	14.331		15.4	10.9803
15.45	7.4031		15.45	7.86826		15.45	13.4349		15.45	9.12843
15.5	9.44682		15.5	7.76497		15.5	15.2031		15.5	10.0487
15.55	9.60522		15.55	8.64345		15.55	14.6375		15.55	11.2587
15.6	9.57459		15.6	8.78837		15.6	12.841		15.6	10.0291
15.65	8.70726		15.65	9.23306		15.65	11.3391		15.65	10.0781
15.7	8.32797		15.7	8.31217		15.7	10.3932		15.7	10.4236
15.75	8.32698		15.75	7.80405		15.75	9.70289		15.75	11.4668
15.8	7.90893		15.8	9.00665		15.8	8.99648		15.8	9.46274
15.85	7.74898		15.85	9.80839		15.85	8.5604		15.85	10.4254
15.9	8.8486		15.9	8.74409		15.9	7.46087		15.9	9.15997
15.95	8.27631		15.95	9.56413		15.95	8.60921		15.95	9.37236
16	8.12221		16	9.44191		16	8.50087		16	9.25077
16.05	8.76777		16.05	9.7027		16.05	8.54787		16.05	9.9976
16.1	7.88836		16.1	8.51356		16.1	8.44404		16.1	10.2718
16.15	8.02267		16.15	8.05289		16.15	8.10704		16.15	10.7837
16.2	6.68183		16.2	8.62282		16.2	8.05675		16.2	10.2333
16.25	7.00878		16.25	9.05017		16.25	7.48637		16.25	10.1001
16.3	8.04572		16.3	7.86307		16.3	7.68872		16.3	9.94363
16.35	7.33642		16.35	8.4074		16.35	8.17525		16.35	10.1794
16.4	8.31532		16.4	8.38613		16.4	8.65706		16.4	10.5303
16.45	7.17723		16.45	8.12974		16.45	8.50236		16.45	10.1189
16.5	8.22245		16.5	8.06548		16.5	7.30627		16.5	10.0785
16.55	8.52061		16.55	8.60706		16.55	7.99696		16.55	9.81758
16.6	7.86085		16.6	8.88342		16.6	7.85192		16.6	9.72085
16.65	7.67476		16.65	9.3402		16.65	7.94685		16.65	10.0622
16.7	9.04349		16.7	7.10003		16.7	8.88714		16.7	10.012
16.75	8.95449		16.75	8.97479		16.75	8.08667		16.75	10.2223
16.8	7.5037		16.8	8.70856		16.8	8.26412		16.8	10.8926
16.85	7.88718		16.85	8.02171		16.85	8.47903		16.85	8.87716
16.9	8.72612		16.9	8.19684		16.9	7.82385		16.9	10.1584
16.95	7.03177		16.95	7.08359		16.95	7.39229		16.95	9.82958
17	7.85679		17	8.08591		17	7.60944		17	9.95832
17.05	8.40548		17.05	8.9012		17.05	7.57112		17.05	11.115
17.1	7.76036		17.1	8.23235		17.1	7.09885		17.1	9.53757
17.15	7.98466		17.15	8.23869		17.15	7.454		17.15	9.63475
17.2	8.0796		17.2	7.43333		17.2	8.12799		17.2	10.7644
17.25	7.82698		17.25	8.32322		17.25	7.4732		17.25	10.5453
17.3	7.44977		17.3	8.14419		17.3	7.33222		17.3	10.2524
17.35	8.79672		17.35	7.74823		17.35	6.75226		17.35	10.4537
17.4	8.14986		17.4	8.49726		17.4	7.47808		17.4	9.99409
17.45	8.11417		17.45	8.6252		17.45	8.31561		17.45	9.19121
17.5	7.76968		17.5	8.69629		17.5	7.95839		17.5	9.38201
17.55	6.98176		17.55	7.86703		17.55	8.20997		17.55	10.7852
17.6	7.85209		17.6	7.75829		17.6	7.65062		17.6	10.4731
17.65	7.6197		17.65	8.17568		17.65	6.84028		17.65	11.5714
17.7	6.40493		17.7	7.94664		17.7	8.01585		17.7	10.2794
17.75	7.32385		17.75	7.85197		17.75	7.5021		17.75	10.187
17.8	8.40477		17.8	8.23771		17.8	7.73905		17.8	9.79368
17.85	7.89459		17.85	8.52123		17.85	7.50142		17.85	10.5006
17.9	7.8084		17.9	8.014		17.9	7.50692		17.9	9.16637
17.95	7.08018		17.95	8.19079		17.95	7.84482		17.95	10.0625
18	8.58089		18	8.54977		18	7.65327		18	9.36101
18.05	8.3235		18.05	8.85388		18.05	7.20833		18.05	10.3978
18.1	7.45921		18.1	8.9885		18.1	7.69221		18.1	9.82445
18.15	8.41463		18.15	8.23653		18.15	7.7026		18.15	9.9419
18.2	7.62473		18.2	8.02819		18.2	7.21308		18.2	9.36167
18.25	7.94405		18.25	7.67447		18.25	7.8565		18.25	9.10538
18.3	8.29144		18.3	8.01664		18.3	8.5663		18.3	8.56902
18.35	7.84656		18.35	7.9546		18.35	6.95867		18.35	9.5703
18.4	8.70465		18.4	8.6555		18.4	6.878		18.4	10.6005
18.45	8.09835		18.45	8.58002		18.45	8.85159		18.45	8.96128
18.5	7.07726		18.5	8.32019		18.5	7.18879		18.5	9.56041
18.55	8.01193		18.55	7.69426		18.55	6.81459		18.55	9.72142
18.6	7.58426		18.6	7.38556		18.6	8.04971		18.6	9.91626
18.65	8.05961		18.65	8.57403		18.65	8.13533		18.65	9.74049
18.7	8.21392		18.7	7.77631		18.7	6.63444		18.7	11.1329
18.75	8.2706		18.75	8.32898		18.75	7.87993		18.75	11.1083
18.8	7.25353		18.8	7.49545		18.8	8.07054		18.8	9.44237
18.85	7.60246		18.85	7.69631		18.85	7.62553		18.85	9.80684
18.9	7.96628		18.9	8.51478		18.9	8.56754		18.9	10.4957
18.95	7.86708		18.95	8.66583		18.95	7.33848		18.95	10.3848
19	7.85181		19	8.18083		19	8.49118		19	10.0152
19.05	7.48769		19.05	7.64021		19.05	6.77644		19.05	10.4151
19.1	8.99199		19.1	7.1485		19.1	7.54216		19.1	9.74661
19.15	8.0894		19.15	8.23754		19.15	8.27547		19.15	8.94167
19.2	7.91685		19.2	8.49335		19.2	8.03699		19.2	10.1594
19.25	7.08626		19.25	7.57627		19.25	7.02853		19.25	9.66526
19.3	7.16819		19.3	8.97153		19.3	7.44077		19.3	9.51592
19.35	8.01054		19.35	7.74097		19.35	8.12167		19.35	9.54089
19.4	6.73543		19.4	7.68817		19.4	7.61043		19.4	10.1397
19.45	7.8561		19.45	7.18985		19.45	7.80032		19.45	10.4061
19.5	7.57092		19.5	8.39903		19.5	6.90796		19.5	11.7871
19.55	7.36858		19.55	7.76902		19.55	6.9133		19.55	10.1452
19.6	7.96338		19.6	8.08013		19.6	6.84004		19.6	9.08324
19.65	8.05942		19.65	7.44597		19.65	7.59998		19.65	10.4066
19.7	7.97436		19.7	8.88759		19.7	7.26588		19.7	9.3388
19.75	7.16133		19.75	7.95843		19.75	7.36902		19.75	10.871
19.8	7.45948		19.8	9.05227		19.8	8.35396		19.8	9.91066
19.85	7.53803		19.85	7.44999		19.85	7.9442		19.85	10.3556
19.9	7.52811		19.9	7.36989		19.9	6.95461		19.9	8.75179
19.95	7.99784		19.95	8.35347		19.95	7.58263		19.95	10.2639
20	8.26455		20	8.02303		20	7.12151		20	9.61299
20.05	7.38697		20.05	7.90851		20.05	6.84749		20.05	10.2201
20.1	8.29284		20.1	7.70936		20.1	7.82097		20.1	11.4898
20.15	7.77606		20.15	7.80159		20.15	7.50682		20.15	10.3763
20.2	7.31339		20.2	8.05149		20.2	7.11854		20.2	9.26142
20.25	7.95422		20.25	7.17062		20.25	8.41609		20.25	9.35521
20.3	7.48015		20.3	7.97089		20.3	7.24168		20.3	10.1953
20.35	7.67625		20.35	8.74546		20.35	7.29191		20.35	9.93095
20.4	7.22023		20.4	8.55693		20.4	8.33165		20.4	10.7058
20.45	7.55474		20.45	7.33539		20.45	8.03408		20.45	9.60348
20.5	6.89447		20.5	7.41685		20.5	7.20442		20.5	10.5672
20.55	7.59162		20.55	8.2418		20.55	6.80155		20.55	8.94618
20.6	7.10673		20.6	8.80161		20.6	7.31515		20.6	10.9236
20.65	6.98136		20.65	7.16153		20.65	7.82991		20.65	10.5935
20.7	7.36447		20.7	8.58223		20.7	8.23964		20.7	10.4564
20.75	8.64372		20.75	8.30566		20.75	8.20062		20.75	9.05025
20.8	7.94014		20.8	8.85531		20.8	7.87709		20.8	10.2168
20.85	7.60895		20.85	8.21755		20.85	9.12025		20.85	10.5965
20.9	7.74642		20.9	8.05236		20.9	8.53533		20.9	9.99296
20.95	8.19961		20.95	7.86531		20.95	8.38866		20.95	10.9664
21	7.28235		21	8.43809		21	9.46609		21	11.1411
21.05	7.27566		21.05	7.52264		21.05	7.84516		21.05	11.2228
21.1	7.26429		21.1	7.31062		21.1	8.79918		21.1	10.4853
21.15	8.0753		21.15	6.85552		21.15	8.74867		21.15	11.386
21.2	7.24437		21.2	8.05196		21.2	9.34619		21.2	10.973
21.25	7.67299		21.25	7.97486		21.25	9.13912		21.25	10.7181
21.3	7.02949		21.3	8.5561		21.3	9.02262		21.3	10.298
21.35	7.3283		21.35	8.48238		21.35	8.40368		21.35	10.1235
21.4	6.8954		21.4	8.01574		21.4	7.24486		21.4	10.0925
21.45	6.37778		21.45	7.05206		21.45	7.0568		21.45	11.2697
21.5	6.84891		21.5	8.53184		21.5	6.56738		21.5	10.1602
21.55	7.41825		21.55	8.30529		21.55	6.13501		21.55	9.77106
21.6	6.98489		21.6	8.56509		21.6	7.16135		21.6	9.53672
21.65	7.43379		21.65	7.84355		21.65	7.51626		21.65	11.215
21.7	6.81901		21.7	7.2327		21.7	7.76693		21.7	10.0181
21.75	7.46756		21.75	7.69999		21.75	6.2958		21.75	10.2783
21.8	6.8836		21.8	7.79379		21.8	7.32243		21.8	10.7425
21.85	6.97524		21.85	8.20362		21.85	6.81134		21.85	10.1656
21.9	7.76832		21.9	8.2781		21.9	7.36559		21.9	8.83471
21.95	7.38976		21.95	7.94167		21.95	7.12487		21.95	10.0835
22	6.1123		22	7.48388		22	7.32914		22	10.6583
22.05	6.73122		22.05	7.53561		22.05	7.32273		22.05	9.49084
22.1	7.14616		22.1	8.34364		22.1	7.13476		22.1	10.0181
22.15	7.22734		22.15	7.80954		22.15	7.09341		22.15	10.5082
22.2	7.33511		22.2	8.06879		22.2	7.51893		22.2	10.0436
22.25	6.99976		22.25	6.68527		22.25	7.35257		22.25	10.1327
22.3	6.89212		22.3	8.23461		22.3	6.87994		22.3	10.3613
22.35	7.11013		22.35	6.48808		22.35	8.31481		22.35	10.0724
22.4	7.02892		22.4	7.25919		22.4	7.97129		22.4	9.87578
22.45	6.28851		22.45	7.4016		22.45	7.56566		22.45	10.4984
22.5	7.18342		22.5	7.99841		22.5	7.46218		22.5	11.3953
22.55	6.96404		22.55	7.94248		22.55	7.98644		22.55	11.3578
22.6	6.74444		22.6	8.03703		22.6	8.0469		22.6	10.0698
22.65	7.48731		22.65	7.12317		22.65	8.93292		22.65	11.04
22.7	6.8424		22.7	6.34917		22.7	8.31071		22.7	10.2063
22.75	6.4626		22.75	8.19856		22.75	7.01347		22.75	11.1622
22.8	6.79719		22.8	7.35461		22.8	7.13609		22.8	11.1388
22.85	6.69426		22.85	7.20003		22.85	7.05911		22.85	10.7298
22.9	7.19258		22.9	6.84992		22.9	6.66815		22.9	10.5554
22.95	7.15391		22.95	6.91234		22.95	6.53619		22.95	11.177
23	7.1692		23	6.65084		23	8.13713		23	10.0957
23.05	6.58474		23.05	6.83925		23.05	7.22569		23.05	9.28155
23.1	7.3747		23.1	7.33076		23.1	6.97305		23.1	9.93905
23.15	6.98415		23.15	7.24725		23.15	6.48647		23.15	9.57108
23.2	7.45491		23.2	6.65237		23.2	6.40859		23.2	10.055
23.25	6.75937		23.25	7.01068		23.25	6.26857		23.25	10.1035
23.3	7.3634		23.3	7.65259		23.3	6.5232		23.3	10.7311
23.35	6.94775		23.35	7.9252		23.35	6.33194		23.35	10.973
23.4	7.01115		23.4	7.89364		23.4	7.74254		23.4	10.7773
23.45	6.8501		23.45	7.48693		23.45	7.76801		23.45	10.8038
23.5	6.71378		23.5	7.24322		23.5	7.33217		23.5	10.365
23.55	6.90147		23.55	7.70698		23.55	7.7823		23.55	9.64083
23.6	7.74418		23.6	7.68061		23.6	7.23058		23.6	9.9875
23.65	7.00443		23.65	7.22982		23.65	6.8986		23.65	10.2585
23.7	6.2572		23.7	7.4386		23.7	7.68855		23.7	10.1501
23.75	6.99157		23.75	8.56804		23.75	6.66625		23.75	9.99931
23.8	6.54204		23.8	7.56333		23.8	5.82719		23.8	10.6931
23.85	7.36044		23.85	7.70854		23.85	7.09442		23.85	10.6023
23.9	6.74341		23.9	7.72254		23.9	6.85436		23.9	9.75991
23.95	6.48497		23.95	7.996		23.95	6.25175		23.95	10.645
24	6.48128		24	7.03612		24	6.72008		24	10.2273
24.05	6.29931		24.05	7.21122		24.05	7.59797		24.05	10.412
24.1	6.51407		24.1	7.64296		24.1	6.16341		24.1	8.71427
24.15	6.09117		24.15	7.74117		24.15	5.95708		24.15	10.0315
24.2	7.21431		24.2	7.05614		24.2	6.67787		24.2	10.761
24.25	6.7466		24.25	7.13882		24.25	6.58061		24.25	10.8552
24.3	6.71203		24.3	7.2656		24.3	6.56218		24.3	10.2388
24.35	6.78375		24.35	7.82936		24.35	6.00503		24.35	9.16257
24.4	5.93041		24.4	7.54859		24.4	6.25785		24.4	9.91409
24.45	6.69072		24.45	7.74936		24.45	6.40439		24.45	10.991
24.5	6.72717		24.5	7.8382		24.5	5.80772		24.5	10.0513
24.55	6.76461		24.55	8.29299		24.55	7.32788		24.55	10.0298
24.6	6.82665		24.6	8.18073		24.6	6.87619		24.6	10.4666
24.65	6.74011		24.65	7.7362		24.65	5.93299		24.65	11.0089
24.7	7.28067		24.7	7.00472		24.7	6.9081		24.7	10.8131
24.75	6.28836		24.75	7.82289		24.75	6.07577		24.75	10.025
24.8	6.44702		24.8	7.9111		24.8	6.0545		24.8	11.2759
24.85	6.41204		24.85	7.94166		24.85	6.8325		24.85	9.52153
24.9	5.88858		24.9	7.08517		24.9	6.71204		24.9	9.81411
24.95	6.57444		24.95	7.36552		24.95	6.66455		24.95	10.3478
25	6.76518		25	7.92644		25	6.71902		25	10.6874
25.05	6.61151		25.05	7.6789		25.05	7.43922		25.05	10.9322
25.1	6.85058		25.1	7.58594		25.1	6.98704		25.1	10.1848
25.15	6.64696		25.15	8.02344		25.15	7.29115		25.15	9.76995
25.2	6.39823		25.2	7.13067		25.2	6.97955		25.2	10.539
25.25	6.92252		25.25	7.43532		25.25	7.74137		25.25	10.3011
25.3	6.16871		25.3	7.53557		25.3	7.18994		25.3	10.8112
25.35	6.72392		25.35	7.33671		25.35	7.04991		25.35	10.0922
25.4	7.36089		25.4	7.06549		25.4	7.3249		25.4	10.9274
25.45	5.98118		25.45	7.60271		25.45	7.07036		25.45	11.0616
25.5	6.90153		25.5	6.96482		25.5	6.86886		25.5	9.71145
25.55	6.08362		25.55	6.76254		25.55	7.35712		25.55	9.82752
25.6	6.82388		25.6	7.19291		25.6	7.22404		25.6	11.5556
25.65	7.09052		25.65	6.03386		25.65	6.98151		25.65	11.4176
25.7	6.9499		25.7	7.58481		25.7	7.08153		25.7	10.1084
25.75	6.10928		25.75	6.47961		25.75	6.62464		25.75	11.6952
25.8	7.41446		25.8	7.39651		25.8	6.04417		25.8	10.6917
25.85	6.51916		25.85	7.26545		25.85	6.4862		25.85	10.1433
25.9	6.13486		25.9	7.10985		25.9	7.5468		25.9	10.7663
25.95	6.54268		25.95	7.20965		25.95	7.00488		25.95	10.351
26	6.77873		26	7.20759		26	6.34743		26	10.3369
26.05	6.6562		26.05	7.39993		26.05	6.14757		26.05	10.0259
26.1	7.57283		26.1	7.17454		26.1	6.59596		26.1	11.079
26.15	6.36064		26.15	7.54061		26.15	6.5038		26.15	11.6344
26.2	5.7522		26.2	7.06421		26.2	6.95226		26.2	10.5591
26.25	6.14176		26.25	6.98313		26.25	6.15795		26.25	11.0341
26.3	6.91545		26.3	7.59713		26.3	7.35981		26.3	10.4976
26.35	5.78506		26.35	8.30412		26.35	6.59252		26.35	11.4927
26.4	6.08565		26.4	7.62879		26.4	7.12351		26.4	10.8339
26.45	6.75159		26.45	7.24278		26.45	6.58305		26.45	10.786
26.5	6.87768		26.5	6.61594		26.5	6.51895		26.5	10.9714
26.55	6.90003		26.55	7.54756		26.55	6.65983		26.55	10.785
26.6	6.52279		26.6	7.11167		26.6	7.0815		26.6	10.9969
26.65	7.27904		26.65	7.99913		26.65	7.11247		26.65	11.4003
26.7	6.27832		26.7	7.57451		26.7	7.51379		26.7	11.288
26.75	7.41769		26.75	7.61615		26.75	8.31815		26.75	10.7096
26.8	6.52123		26.8	7.16591		26.8	7.83083		26.8	11.4372
26.85	6.59983		26.85	6.87508		26.85	8.00301		26.85	11.7545
26.9	7.12488		26.9	7.55253		26.9	8.21944		26.9	11.3087
26.95	6.57559		26.95	6.75486		26.95	8.08043		26.95	10.3855
27	6.79387		27	6.95803		27	7.56932		27	10.8803
27.05	6.63167		27.05	6.94163		27.05	7.92793		27.05	10.498
27.1	6.53816		27.1	7.29167		27.1	7.31859		27.1	11.4645
27.15	6.28781		27.15	7.45008		27.15	7.64056		27.15	10.7126
27.2	7.38552		27.2	6.2272		27.2	6.27715		27.2	10.3568
27.25	6.44806		27.25	6.46911		27.25	6.93993		27.25	11.3296
27.3	6.91356		27.3	7.16622		27.3	6.74081		27.3	11.1301
27.35	6.40759		27.35	6.98977		27.35	6.75118		27.35	11.2587
27.4	6.88447		27.4	7.64705		27.4	7.06636		27.4	10.6418
27.45	6.87734		27.45	7.99616		27.45	6.36854		27.45	11.5967
27.5	6.81956		27.5	7.38068		27.5	6.55073		27.5	9.52896
27.55	6.42757		27.55	7.41805		27.55	6.3459		27.55	11.4403
27.6	7.13766		27.6	7.05455		27.6	6.6041		27.6	10.0008
27.65	6.32925		27.65	7.5829		27.65	6.92092		27.65	10.3704
27.7	6.59058		27.7	7.24149		27.7	7.562		27.7	10.1777
27.75	7.1078		27.75	7.38237		27.75	6.90463		27.75	11.9315
27.8	6.88813		27.8	8.22208		27.8	6.67477		27.8	11.233
27.85	6.07751		27.85	7.66004		27.85	7.05572		27.85	10.3531
27.9	6.21113		27.9	6.68694		27.9	6.79742		27.9	11.2835
27.95	7.67814		27.95	7.77716		27.95	7.08828		27.95	11.2244
28	6.16061		28	6.83397		28	6.39605		28	10.7325
28.05	6.21576		28.05	7.56437		28.05	7.5343		28.05	11.3154
28.1	5.95425		28.1	7.04097		28.1	7.03838		28.1	10.2561
28.15	6.50888		28.15	7.40247		28.15	6.81539		28.15	11.2887
28.2	6.4529		28.2	7.75365		28.2	6.68752		28.2	11.0173
28.25	6.56496		28.25	7.29962		28.25	7.02399		28.25	10.5115
28.3	6.9985		28.3	7.44089		28.3	6.82597		28.3	11.5702
28.35	6.98023		28.35	7.98329		28.35	7.35853		28.35	11.0945
28.4	7.0421		28.4	7.25433		28.4	7.98768		28.4	11.2897
28.45	7.27488		28.45	6.92322		28.45	7.73895		28.45	10.2386
28.5	5.93393		28.5	7.24061		28.5	7.90755		28.5	11.301
28.55	5.98486		28.55	7.3513		28.55	6.39856		28.55	11.2236
28.6	7.11967		28.6	6.98652		28.6	6.6864		28.6	10.6051
28.65	7.91999		28.65	7.05929		28.65	7.56232		28.65	10.933
28.7	6.69841		28.7	6.79396		28.7	7.14891		28.7	10.9951
28.75	7.25901		28.75	7.10315		28.75	6.69726		28.75	10.9251
28.8	7.16331		28.8	7.75972		28.8	6.58763		28.8	10.8471
28.85	6.36096		28.85	7.8285		28.85	7.78316		28.85	10.1232
28.9	6.54936		28.9	7.13377		28.9	7.18266		28.9	11.591
28.95	7.48944		28.95	6.66772		28.95	7.01681		28.95	11.1146
29	6.79368		29	8.23024		29	7.12482		29	11.5176
29.05	5.52978		29.05	7.87526		29.05	6.55229		29.05	10.8791
29.1	6.73609		29.1	6.80993		29.1	5.82556		29.1	11.0496
29.15	6.53383		29.15	7.01705		29.15	5.89939		29.15	10.9012
29.2	6.93887		29.2	7.4688		29.2	6.5144		29.2	11.7737
29.25	7.5591		29.25	7.01324		29.25	6.08466		29.25	11.1957
29.3	6.71455		29.3	7.83282		29.3	6.18919		29.3	11.1074
29.35	6.8024		29.35	7.1532		29.35	6.45658		29.35	11.7822
29.4	6.44713		29.4	7.20557		29.4	6.11753		29.4	10.8086
29.45	7.84901		29.45	6.83245		29.45	6.44868		29.45	10.867
29.5	6.09356		29.5	7.29176		29.5	6.69872		29.5	11.1314
29.55	6.42102		29.55	6.64297		29.55	6.59428		29.55	10.4295
29.6	6.96451		29.6	7.58665		29.6	5.95076		29.6	10.9379
29.65	6.89101		29.65	7.32117		29.65	6.34667		29.65	11.6391
29.7	7.14749		29.7	7.33082		29.7	6.61059		29.7	10.9236
29.75	6.00358		29.75	7.27388		29.75	6.56928		29.75	10.9915
29.8	6.83228		29.8	7.76757		29.8	6.21407		29.8	11.1686
29.85	6.18363		29.85	7.68936		29.85	6.57141		29.85	10.5595
29.9	6.78692		29.9	7.18638		29.9	7.86573		29.9	11.1
29.95	7.39632		29.95	7.2993		29.95	8.02435		29.95	11.1362
30	6.8545		30	7.78015		30	7.06774		30	11.4937
30.05	6.11071		30.05	7.39819		30.05	6.92231		30.05	10.0628
30.1	6.28973		30.1	7.44226		30.1	6.60657		30.1	10.5956
30.15	6.80278		30.15	6.99726		30.15	6.25817		30.15	10.5797
30.2	6.69686		30.2	7.64286		30.2	6.20402		30.2	11.028
30.25	6.81325		30.25	7.88392		30.25	7.13528		30.25	10.577
30.3	6.53153		30.3	7.61154		30.3	7.48304		30.3	10.2735
30.35	6.98348		30.35	7.70495		30.35	6.55188		30.35	9.28433
30.4	6.55707		30.4	7.37356		30.4	7.39825		30.4	11.131
30.45	7.56753		30.45	7.53322		30.45	6.77028		30.45	10.2861
30.5	6.47306		30.5	7.77258		30.5	6.57996		30.5	10.9418
30.55	6.63742		30.55	7.36235		30.55	7.30717		30.55	10.0353
30.6	6.99387		30.6	7.60675		30.6	6.70365		30.6	10.058
30.65	7.01022		30.65	7.61814		30.65	6.43142		30.65	10.1381
30.7	6.97228		30.7	7.66015		30.7	6.65762		30.7	10.1051
30.75	6.51684		30.75	8.39648		30.75	6.55479		30.75	10.5538
30.8	7.10326		30.8	7.90185		30.8	6.83373		30.8	10.0821
30.85	6.65097		30.85	7.07946		30.85	7.11737		30.85	9.67121
30.9	7.45457		30.9	7.35647		30.9	7.73817		30.9	10.2978
30.95	7.15347		30.95	7.81086		30.95	6.33037		30.95	10.2417
31	6.87757		31	7.78961		31	7.4169		31	9.69374
31.05	7.34231		31.05	7.91246		31.05	7.03727		31.05	9.46951
31.1	7.2271		31.1	6.97012		31.1	7.37573		31.1	11.0797
31.15	7.24252		31.15	8.96349		31.15	6.63297		31.15	10.2081
31.2	7.04306		31.2	8.12652		31.2	6.21366		31.2	10.2754
31.25	6.91108		31.25	7.86627		31.25	6.59066		31.25	10.7307
31.3	7.28267		31.3	7.74586		31.3	6.80111		31.3	11.6419
31.35	6.93841		31.35	7.90613		31.35	6.35058		31.35	9.59791
31.4	6.32808		31.4	7.61578		31.4	6.13688		31.4	10.3846
31.45	6.28974		31.45	8.09112		31.45	6.5945		31.45	10.309
31.5	6.34091		31.5	7.25593		31.5	7.03521		31.5	9.18953
31.55	7.03902		31.55	7.29757		31.55	6.82901		31.55	10.4611
31.6	6.47848		31.6	7.66854		31.6	7.05377		31.6	9.29789
31.65	6.0861		31.65	7.44335		31.65	7.45741		31.65	9.80296
31.7	6.65455		31.7	7.15386		31.7	8.04803		31.7	10.0874
31.75	7.16232		31.75	7.7336		31.75	8.01544		31.75	9.55829
31.8	6.40953		31.8	8.15455		31.8	7.91893		31.8	10.0447
31.85	6.19753		31.85	7.7794		31.85	8.43866		31.85	8.38744
31.9	6.53052		31.9	7.10655		31.9	7.91532		31.9	10.8986
31.95	7.45157		31.95	6.98579		31.95	8.2257		31.95	10.5531
32	6.9682		32	7.35843		32	8.45715		32	9.51585
32.05	6.15569		32.05	6.95707		32.05	7.98567		32.05	9.05105
32.1	6.32496		32.1	7.3023		32.1	9.01783		32.1	9.95012
32.15	6.43724		32.15	7.31978		32.15	8.45849		32.15	9.84448
32.2	7.52856		32.2	7.21078		32.2	9.1623		32.2	9.6001
32.25	6.62815		32.25	7.30586		32.25	9.21685		32.25	10.6851
32.3	5.70057		32.3	8.21312		32.3	10.1731		32.3	9.50793
32.35	6.31481		32.35	6.43759		32.35	9.83743		32.35	8.93997
32.4	5.07067		32.4	6.60089		32.4	9.99002		32.4	9.46234
32.45	6.60284		32.45	7.20422		32.45	9.10108		32.45	10.1394
32.5	5.76336		32.5	7.37998		32.5	9.05361		32.5	9.85862
32.55	6.00143		32.55	7.05645		32.55	8.32898		32.55	9.36518
32.6	6.10941		32.6	7.09037		32.6	7.16499		32.6	9.74065
32.65	6.40645		32.65	6.379		32.65	7.52505		32.65	8.23147
32.7	6.13635		32.7	6.72767		32.7	7.34293		32.7	10.3022
32.75	6.5765		32.75	6.95909		32.75	7.04284		32.75	9.55427
32.8	6.14179		32.8	7.22329		32.8	7.77201		32.8	9.84889
32.85	6.02343		32.85	6.35036		32.85	6.38379		32.85	8.86936
32.9	6.49868		32.9	7.32916		32.9	6.09552		32.9	9.41627
32.95	5.42431		32.95	7.06345		32.95	5.84061		32.95	8.72221
33	5.74313		33	6.99862		33	6.36979		33	9.21524
33.05	5.69758		33.05	6.78491		33.05	6.02912		33.05	8.60109
33.1	5.99619		33.1	6.9885		33.1	5.73192		33.1	10.1106
33.15	5.50695		33.15	6.81882		33.15	5.42623		33.15	9.14491
33.2	5.41146		33.2	6.63464		33.2	6.27786		33.2	9.42142
33.25	5.65742		33.25	6.50159		33.25	6.24418		33.25	9.66328
33.3	5.76669		33.3	7.6409		33.3	5.78935		33.3	9.22929
33.35	5.60113		33.35	7.26418		33.35	5.92901		33.35	9.24651
33.4	5.80832		33.4	6.76485		33.4	5.81679		33.4	8.85259
33.45	6.73727		33.45	7.09533		33.45	6.24352		33.45	9.16914
33.5	5.90853		33.5	6.62898		33.5	5.76438		33.5	8.87329
33.55	5.91321		33.55	7.16553		33.55	6.03078		33.55	9.40925
33.6	5.05713		33.6	6.85567		33.6	5.38147		33.6	9.10994
33.65	5.89476		33.65	7.20357		33.65	5.48849		33.65	8.95279
33.7	6.44318		33.7	6.62904		33.7	5.44663		33.7	8.91927
33.75	6.00867		33.75	6.72556		33.75	6.77326		33.75	9.49873
33.8	6.61998		33.8	6.65474		33.8	5.64424		33.8	9.12733
33.85	5.5654		33.85	6.51741		33.85	5.97551		33.85	8.83182
33.9	5.42072		33.9	6.17075		33.9	5.65484		33.9	8.75025
33.95	6.04902		33.95	6.2958		33.95	5.27791		33.95	8.90397
34	5.04344		34	6.28062		34	5.58343		34	9.6787
34.05	5.72915		34.05	6.78396		34.05	6.22652		34.05	9.02833
34.1	5.78386		34.1	5.98319		34.1	5.85794		34.1	8.99038
34.15	5.97872		34.15	6.47416		34.15	6.09165		34.15	9.43309
34.2	5.80417		34.2	6.66079		34.2	6.14464		34.2	10.0282
34.25	5.67782		34.25	5.9933		34.25	6.60025		34.25	9.47348
34.3	5.80364		34.3	6.27197		34.3	6.25504		34.3	9.34514
34.35	5.73868		34.35	6.86026		34.35	6.26018		34.35	9.9438
34.4	5.38637		34.4	7.04286		34.4	6.30311		34.4	9.94873
34.45	6.29372		34.45	6.34843		34.45	6.27564		34.45	9.68817
34.5	5.42411		34.5	6.4278		34.5	7.18119		34.5	9.1557
34.55	5.70294		34.55	6.5572		34.55	6.89425		34.55	8.8982
34.6	5.74301		34.6	6.36878		34.6	7.30253		34.6	8.87456
34.65	5.73415		34.65	6.43656		34.65	8.38868		34.65	9.13232
34.7	6.03694		34.7	5.96603		34.7	8.21761		34.7	9.20141
34.75	5.30713		34.75	5.4272		34.75	9.002		34.75	8.94971
34.8	5.48966		34.8	6.53082		34.8	9.33153		34.8	8.50264
34.85	5.66915		34.85	6.3851		34.85	9.60232		34.85	8.78883
34.9	5.42979		34.9	6.22884		34.9	9.53417		34.9	9.469
34.95	6.18684		34.95	7.01698		34.95	8.95865		34.95	9.19997
35	5.88298		35	6.6961		35	9.59413		35	9.18792
35.05	5.79145		35.05	6.36348		35.05	9.0841		35.05	8.7368
35.1	5.86739		35.1	6.44317		35.1	9.3222		35.1	9.04443
35.15	5.8457		35.15	6.36563		35.15	8.63142		35.15	9.3706
35.2	5.75959		35.2	6.51436		35.2	9.26174		35.2	9.1009
35.25	6.28415		35.25	6.62406		35.25	8.00102		35.25	9.36263
35.3	5.3378		35.3	6.61716		35.3	7.38139		35.3	9.62043
35.35	5.60745		35.35	5.92424		35.35	7.07163		35.35	9.15978
35.4	5.4307		35.4	6.59411		35.4	6.4951		35.4	8.51817
35.45	5.79803		35.45	7.05387		35.45	7.09931		35.45	8.63682
35.5	5.8116		35.5	6.55441		35.5	6.86913		35.5	8.79228
35.55	5.65465		35.55	6.66337		35.55	5.88237		35.55	8.95745
35.6	6.01613		35.6	6.23644		35.6	6.49318		35.6	8.09625
35.65	6.29074		35.65	6.38217		35.65	6.97818		35.65	8.48968
35.7	5.62666		35.7	6.60372		35.7	6.45041		35.7	8.89192
35.75	5.82448		35.75	6.10935		35.75	6.70909		35.75	9.1784
35.8	5.90657		35.8	6.57191		35.8	6.58622		35.8	8.68703
35.85	5.12837		35.85	6.41142		35.85	6.53629		35.85	9.0906
35.9	5.9985		35.9	6.21174		35.9	6.73089		35.9	8.26332
35.95	5.4767		35.95	6.43625		35.95	6.4961		35.95	8.97572
36	5.93367		36	6.50321		36	6.07301		36	8.63349
36.05	5.55313		36.05	6.4287		36.05	6.56041		36.05	9.01075
36.1	6.04296		36.1	6.9355		36.1	5.93524		36.1	8.76759
36.15	5.83128		36.15	6.56722		36.15	6.51819		36.15	8.32602
36.2	6.07127		36.2	6.69582		36.2	6.19331		36.2	8.2251
36.25	5.69327		36.25	6.26539		36.25	6.72218		36.25	9.1517
36.3	5.7223		36.3	6.38217		36.3	6.47384		36.3	8.67972
36.35	5.70859		36.35	6.68778		36.35	6.77186		36.35	9.13743
36.4	5.84063		36.4	7.01146		36.4	7.41827		36.4	8.56126
36.45	6.55837		36.45	6.86934		36.45	7.03386		36.45	9.14719
36.5	6.67313		36.5	7.05957		36.5	8.21453		36.5	8.94065
36.55	6.30018		36.55	6.859		36.55	7.86822		36.55	8.66217
36.6	6.4286		36.6	7.53415		36.6	9.5297		36.6	8.81069
36.65	7.89426		36.65	7.65391		36.65	10.3705		36.65	8.42562
36.7	7.94567		36.7	7.76263		36.7	10.2815		36.7	9.22971
36.75	9.47719		36.75	8.14658		36.75	13.4709		36.75	9.79798
36.8	9.66159		36.8	10.0795		36.8	16.2899		36.8	10.0612
36.85	10.3576		36.85	10.4243		36.85	16.2505		36.85	9.72885
36.9	11.1412		36.9	10.7498		36.9	18.7626		36.9	10.1582
36.95	11.786		36.95	11.544		36.95	19.0942		36.95	10.3839
37	10.7505		37	10.9728		37	18.1337		37	9.95865
37.05	9.77046		37.05	9.52886		37.05	14.667		37.05	9.98218
37.1	8.23581		37.1	8.47505		37.1	12.1416		37.1	9.4174
37.15	8.49707		37.15	8.32156		37.15	11.2593		37.15	8.98322
37.2	6.85056		37.2	7.54221		37.2	9.33261		37.2	8.78648
37.25	7.33254		37.25	7.21989		37.25	8.78479		37.25	8.90257
37.3	6.92609		37.3	6.50895		37.3	7.54886		37.3	9.05021
37.35	6.23522		37.35	6.99365		37.35	6.97263		37.35	8.83636
37.4	5.76709		37.4	6.35549		37.4	6.14396		37.4	8.83047
37.45	5.9966		37.45	6.14885		37.45	6.23971		37.45	8.53543
37.5	5.79382		37.5	6.95812		37.5	6.34671		37.5	8.7852
37.55	5.73276		37.55	6.63571		37.55	6.16191		37.55	8.70685
37.6	5.28036		37.6	6.5369		37.6	6.813		37.6	7.86846
37.65	5.71735		37.65	6.35042		37.65	6.25658		37.65	9.11085
37.7	6.05891		37.7	5.91898		37.7	6.97748		37.7	8.17121
37.75	5.54895		37.75	7.01314		37.75	6.18931		37.75	7.89597
37.8	5.28726		37.8	5.96532		37.8	7.10182		37.8	7.8009
37.85	6.14672		37.85	6.68624		37.85	6.02133		37.85	7.61106
37.9	5.54583		37.9	6.44112		37.9	6.66524		37.9	7.93218
37.95	5.72723		37.95	6.79795		37.95	7.19134		37.95	8.48063
38	5.52706		38	6.65262		38	7.68657		38	8.1832
38.05	5.7608		38.05	6.95113		38.05	8.4542		38.05	8.56281
38.1	5.96485		38.1	6.6221		38.1	10.2359		38.1	7.82653
38.15	5.81007		38.15	6.36429		38.15	11.0209		38.15	7.7733
38.2	5.42797		38.2	6.47004		38.2	12.0883		38.2	8.72734
38.25	5.70411		38.25	6.84318		38.25	13.3315		38.25	8.03782
38.3	5.37777		38.3	6.84686		38.3	12.923		38.3	8.83192
38.35	5.81505		38.35	6.71751		38.35	12.1057		38.35	8.50487
38.4	5.65034		38.4	7.20976		38.4	11.021		38.4	8.79144
38.45	5.22252		38.45	6.40819		38.45	10.9498		38.45	7.98071
38.5	5.15607		38.5	6.35196		38.5	11.3188		38.5	7.52075
38.55	5.94632		38.55	6.98637		38.55	10.3989		38.55	8.42005
38.6	5.3274		38.6	6.46964		38.6	9.88644		38.6	8.63685
38.65	6.08652		38.65	6.94665		38.65	9.17025		38.65	7.78358
38.7	6.13117		38.7	6.99196		38.7	8.45794		38.7	8.79803
38.75	6.16892		38.75	6.44333		38.75	7.71126		38.75	8.15064
38.8	5.76837		38.8	5.95507		38.8	6.80041		38.8	7.89564
38.85	5.465		38.85	6.41239		38.85	7.17403		38.85	7.95906
38.9	5.5525		38.9	7.56238		38.9	6.38612		38.9	8.58079
38.95	5.60935		38.95	6.77549		38.95	6.00707		38.95	8.51989
39	5.3729		39	7.32195		39	5.62963		39	8.36521
39.05	6.29544		39.05	6.15386		39.05	5.84098		39.05	8.10712
39.1	5.74974		39.1	6.85476		39.1	5.20106		39.1	8.19628
39.15	5.67435		39.15	6.22177		39.15	5.67741		39.15	8.22119
39.2	5.38157		39.2	5.80873		39.2	5.73717		39.2	7.8526
39.25	5.98262		39.25	6.41213		39.25	6.54009		39.25	8.22021
39.3	5.95339		39.3	7.08933		39.3	5.65815		39.3	7.40778
39.35	6.21325		39.35	6.09584		39.35	6.2058		39.35	9.57962
39.4	5.98202		39.4	5.98642		39.4	5.73763		39.4	8.37403
39.45	5.5123		39.45	6.19252		39.45	5.83274		39.45	7.63689
39.5	5.05454		39.5	6.46861		39.5	5.80663		39.5	8.43822
39.55	5.30678		39.55	6.47687		39.55	6.79168		39.55	8.11453
39.6	5.01057		39.6	6.51361		39.6	6.24225		39.6	8.24298
39.65	5.34888		39.65	6.01682		39.65	6.54889		39.65	8.57273
39.7	6.29996		39.7	6.11355		39.7	6.31564		39.7	8.56239
39.75	5.5839		39.75	6.00838		39.75	6.12609		39.75	9.0188
39.8	5.8855		39.8	6.19264		39.8	5.15461		39.8	8.30553
39.85	6.08952		39.85	6.10904		39.85	5.45087		39.85	8.50092
39.9	5.92739		39.9	6.39588		39.9	5.94633		39.9	8.20719
39.95	5.26631		39.95	6.2548		39.95	4.85298		39.95	8.41547
40	5.61924		40	7.25196		40	6.11714		40	8.37083
40.05	5.80065		40.05	6.33674		40.05	5.85679		40.05	8.14369
40.1	5.55549		40.1	5.99122		40.1	5.58381		40.1	8.34034
40.15	5.13428		40.15	6.56362		40.15	5.20352		40.15	7.54846
40.2	4.8869		40.2	6.77229		40.2	5.8896		40.2	7.14709
40.25	4.85557		40.25	6.75644		40.25	5.68005		40.25	7.71106
40.3	5.22295		40.3	6.27425		40.3	5.89372		40.3	7.55797
40.35	5.54423		40.35	6.24744		40.35	5.67927		40.35	8.24332
40.4	5.87246		40.4	5.85237		40.4	6.21441		40.4	7.89475
40.45	6.09764		40.45	5.80785		40.45	5.2326		40.45	7.94683
40.5	4.84905		40.5	5.75043		40.5	5.56232		40.5	8.24639
40.55	5.56035		40.55	6.76484		40.55	5.45652		40.55	7.37748
40.6	5.2075		40.6	6.52554		40.6	5.26549		40.6	7.26763
40.65	5.07654		40.65	5.81913		40.65	5.77045		40.65	7.9786
40.7	5.35653		40.7	6.47884		40.7	5.30941		40.7	6.8481
40.75	5.71492		40.75	6.3975		40.75	5.85826		40.75	7.52485
40.8	4.87626		40.8	5.1295		40.8	5.61591		40.8	7.39303
40.85	5.41355		40.85	5.36815		40.85	6.21121		40.85	7.50097
40.9	5.24859		40.9	6.25316		40.9	6.10102		40.9	7.41261
40.95	5.21936		40.95	5.63662		40.95	6.02337		40.95	7.29068
41	5.00345		41	5.84303		41	6.50163		41	7.41075
41.05	5.46491		41.05	6.14739		41.05	6.42189		41.05	7.6011
41.1	5.35096		41.1	6.27046		41.1	6.75941		41.1	7.1311
41.15	5.07356		41.15	6.83711		41.15	7.80871		41.15	7.4822
41.2	5.68338		41.2	6.24533		41.2	7.59325		41.2	6.68943
41.25	5.3193		41.25	6.18379		41.25	8.6765		41.25	7.44702
41.3	5.30972		41.3	6.28661		41.3	8.8051		41.3	8.27694
41.35	5.83388		41.35	5.94712		41.35	8.73842		41.35	7.47517
41.4	5.58352		41.4	5.70252		41.4	9.42116		41.4	7.73924
41.45	5.70776		41.45	5.65117		41.45	8.85077		41.45	7.90018
41.5	5.41371		41.5	6.17906		41.5	7.99806		41.5	7.24047
41.55	5.16071		41.55	6.79709		41.55	7.80789		41.55	8.04313
41.6	5.04997		41.6	7.34468		41.6	6.66021		41.6	7.59488
41.65	4.79211		41.65	5.37272		41.65	7.0656		41.65	7.81024
41.7	5.47126		41.7	6.12348		41.7	7.79119		41.7	7.78036
41.75	5.69901		41.75	6.90101		41.75	6.44113		41.75	8.27095
41.8	5.57836		41.8	7.02192		41.8	5.8561		41.8	6.45675
41.85	5.39265		41.85	6.2362		41.85	6.08096		41.85	7.00046
41.9	5.26898		41.9	6.23903		41.9	6.41039		41.9	7.8452
41.95	5.29738		41.95	6.5588		41.95	6.2582		41.95	7.47417
42	4.97049		42	6.2886		42	6.55168		42	7.5298
42.05	4.8259		42.05	5.6169		42.05	5.51718		42.05	8.34375
42.1	4.67884		42.1	5.92755		42.1	5.65883		42.1	8.9301
42.15	4.37928		42.15	6.49023		42.15	5.97227		42.15	9.8011
42.2	4.64169		42.2	5.41982		42.2	5.50383		42.2	10.9033
42.25	4.82092		42.25	6.43882		42.25	4.76821		42.25	13.9452
42.3	4.75363		42.3	5.50204		42.3	4.31713		42.3	15.7818
42.35	5.08218		42.35	7.06337		42.35	4.66721		42.35	16.3708
42.4	4.77792		42.4	6.41387		42.4	4.67685		42.4	18.7952
42.45	4.73093		42.45	7.35428		42.45	4.61995		42.45	18.8372
42.5	4.71634		42.5	5.81817		42.5	4.68941		42.5	16.1053
42.55	4.45784		42.55	5.66154		42.55	4.30194		42.55	14.3297
42.6	5.23049		42.6	6.05483		42.6	4.73796		42.6	12.2318
42.65	5.35945		42.65	5.92977		42.65	4.50254		42.65	10.5452
42.7	4.42729		42.7	5.964		42.7	4.44247		42.7	9.07003
42.75	5.03654		42.75	6.37278		42.75	4.77356		42.75	7.96919
42.8	4.49409		42.8	6.04559		42.8	4.30147		42.8	7.59
42.85	5.2101		42.85	6.18466		42.85	4.82003		42.85	7.53054
42.9	4.26453		42.9	5.71487		42.9	4.68472		42.9	6.74499
42.95	4.50957		42.95	6.58329		42.95	5.02556		42.95	6.68887
43	4.55611		43	5.43873		43	4.71322		43	7.90815
43.05	4.09687		43.05	5.43345		43.05	5.46445		43.05	7.01352
43.1	4.28705		43.1	6.27625		43.1	4.98597		43.1	7.13357
43.15	4.52623		43.15	6.39283		43.15	4.18079		43.15	7.16784
43.2	4.1674		43.2	5.8565		43.2	4.43801		43.2	5.62193
43.25	4.29871		43.25	5.2479		43.25	4.80964		43.25	6.42565
43.3	4.58608		43.3	6.10149		43.3	5.84037		43.3	6.33476
43.35	4.34888		43.35	5.27534		43.35	5.68731		43.35	5.95292
43.4	4.23598		43.4	5.24814		43.4	5.81517		43.4	6.73551
43.45	4.06942		43.45	4.73378		43.45	5.54542		43.45	6.21872
43.5	3.88574		43.5	4.51756		43.5	5.76374		43.5	6.7394
43.55	4.45828		43.55	4.92176		43.55	5.2008		43.55	6.57844
43.6	4.573		43.6	4.50168		43.6	5.31008		43.6	6.56626
43.65	3.86504		43.65	5.65178		43.65	4.09292		43.65	6.34898
43.7	3.78896		43.7	5.12228		43.7	4.72211		43.7	5.63782
43.75	4.3035		43.75	5.20573		43.75	4.22902		43.75	5.86663
43.8	4.58403		43.8	5.01697		43.8	4.25974		43.8	6.61733
43.85	3.73918		43.85	4.41094		43.85	4.80324		43.85	6.72166
43.9	4.31024		43.9	4.66433		43.9	4.32823		43.9	6.81381
43.95	3.97364		43.95	4.17793		43.95	4.67772		43.95	6.41423
44	4.575		44	5.37866		44	3.76232		44	6.79283
44.05	4.33451		44.05	4.50882		44.05	4.37862		44.05	6.51436
44.1	4.72279		44.1	4.43822		44.1	5.51239		44.1	6.2336
44.15	4.16757		44.15	4.66575		44.15	4.76561		44.15	6.92552
44.2	3.88029		44.2	4.54771		44.2	4.52421		44.2	6.45896
44.25	4.33356		44.25	5.20415		44.25	3.86789		44.25	6.34591
44.3	4.23624		44.3	4.81642		44.3	4.08963		44.3	6.6742
44.35	4.53422		44.35	4.53142		44.35	3.52578		44.35	5.93889
44.4	4.8751		44.4	4.75633		44.4	4.46656		44.4	6.21288
44.45	4.56933		44.45	4.9315		44.45	4.73418		44.45	6.94893
44.5	4.22733		44.5	5.19863		44.5	3.8221		44.5	6.86588
44.55	4.05216		44.55	4.5339		44.55	4.84412		44.55	5.72007
44.6	3.74168		44.6	4.77672		44.6	4.91079		44.6	6.07739
44.65	4.46527		44.65	4.79687		44.65	4.52819		44.65	5.72477
44.7	4.44145		44.7	4.92562		44.7	5.09178		44.7	5.54392
44.75	3.72311		44.75	5.26395		44.75	5.19856		44.75	6.38534
44.8	4.55712		44.8	4.35607		44.8	4.75368		44.8	5.90456
44.85	5.36015		44.85	4.69656		44.85	4.65608		44.85	6.07001
44.9	4.35712		44.9	4.58585		44.9	4.52574		44.9	6.25329
44.95	3.94014		44.95	4.69777		44.95	4.28886		44.95	5.80075
45	3.79538		45	4.49892		45	4.96137		45	5.52494
45.05	4.25911		45.05	4.3068		45.05	5.20604		45.05	5.61241
45.1	4.15898		45.1	4.85816		45.1	5.17009		45.1	5.99912
45.15	4.10243		45.15	4.86067		45.15	6.03818		45.15	6.25671
45.2	4.5469		45.2	4.894		45.2	6.43238		45.2	6.11015
45.25	4.5022		45.25	4.57523		45.25	6.43322		45.25	5.92547
45.3	4.17868		45.3	4.71903		45.3	7.65306		45.3	6.23964
45.35	4.24878		45.35	5.62906		45.35	6.60467		45.35	6.15162
45.4	4.51435		45.4	4.81583		45.4	6.45607		45.4	5.79235
45.45	4.49751		45.45	5.07746		45.45	6.26596		45.45	6.60736
45.5	3.83159		45.5	4.48681		45.5	5.67601		45.5	5.52954
45.55	4.24198		45.55	4.20272		45.55	4.94966		45.55	5.93123
45.6	4.77018		45.6	4.64863		45.6	4.86516		45.6	6.34909
45.65	4.48752		45.65	4.56442		45.65	4.69932		45.65	5.97411
45.7	4.72782		45.7	4.75158		45.7	5.13333		45.7	5.81239
45.75	4.8248		45.75	4.46353		45.75	4.69072		45.75	5.7363
45.8	4.33319		45.8	4.53109		45.8	4.83493		45.8	5.72693
45.85	3.98044		45.85	5.14962		45.85	4.60445		45.85	6.79908
45.9	4.27956		45.9	4.95374		45.9	4.83882		45.9	6.18905
45.95	4.35392		45.95	4.70448		45.95	4.64386		45.95	7.12032
46	4.50107		46	4.67102		46	4.87133		46	5.83248
46.05	4.48387		46.05	4.68478		46.05	5.06915		46.05	6.15256
46.1	4.95395		46.1	4.81859		46.1	5.1951		46.1	6.34332
46.15	4.49799		46.15	4.85001		46.15	4.38782		46.15	6.29538
46.2	4.24585		46.2	4.68071		46.2	5.06608		46.2	6.3074
46.25	4.23593		46.25	4.738		46.25	5.02552		46.25	6.43432
46.3	4.10452		46.3	5.1375		46.3	4.90007		46.3	6.66571
46.35	3.97635		46.35	5.02965		46.35	5.10236		46.35	7.80021
46.4	4.25199		46.4	4.10418		46.4	4.40289		46.4	6.43098
46.45	4.17975		46.45	5.11295		46.45	3.91241		46.45	6.2777
46.5	4.18185		46.5	5.0058		46.5	4.29948		46.5	6.16265
46.55	4.37946		46.55	4.41711		46.55	4.2423		46.55	6.5594
46.6	4.58908		46.6	4.67172		46.6	4.21862		46.6	6.30269
46.65	4.96857		46.65	4.88501		46.65	4.3645		46.65	5.61321
46.7	3.57042		46.7	4.75236		46.7	4.45393		46.7	5.61757
46.75	4.05223		46.75	5.86681		46.75	4.5985		46.75	6.18383
46.8	3.71773		46.8	4.83214		46.8	3.80928		46.8	6.13474
46.85	3.93242		46.85	5.84994		46.85	4.22994		46.85	6.48559
46.9	3.92935		46.9	5.33465		46.9	4.17352		46.9	6.07562
46.95	4.51342		46.95	5.17163		46.95	4.50991		46.95	6.61092
47	4.61669		47	4.86665		47	5.09475		47	6.41875
47.05	4.13371		47.05	4.60142		47.05	5.3892		47.05	6.3766
47.1	4.4825		47.1	4.57115		47.1	6.56092		47.1	6.48919
47.15	5.21715		47.15	4.63401		47.15	7.1929		47.15	6.09159
47.2	4.31968		47.2	4.03161		47.2	8.11878		47.2	5.97962
47.25	3.4929		47.25	5.02684		47.25	7.37334		47.25	5.48475
47.3	4.35685		47.3	4.05473		47.3	7.34859		47.3	5.7795
47.35	3.90807		47.35	4.94617		47.35	6.62277		47.35	6.15796
47.4	4.56786		47.4	4.06427		47.4	5.82918		47.4	6.09447
47.45	4.47621		47.45	4.82833		47.45	4.91855		47.45	5.80406
47.5	4.404		47.5	4.91928		47.5	4.61613		47.5	6.60167
47.55	4.22404		47.55	5.19031		47.55	4.1869		47.55	5.42967
47.6	3.67309		47.6	4.73695		47.6	4.13215		47.6	5.96583
47.65	3.70681		47.65	4.41056		47.65	4.61776		47.65	6.98815
47.7	3.92032		47.7	4.1512		47.7	4.36502		47.7	6.5116
47.75	4.23754		47.75	5.08918		47.75	3.74639		47.75	6.32682
47.8	3.41639		47.8	5.07622		47.8	4.16608		47.8	5.96408
47.85	4.49537		47.85	4.31564		47.85	4.82651		47.85	6.44165
47.9	4.40381		47.9	4.63627		47.9	4.58079		47.9	6.11957
47.95	4.04626		47.95	4.11519		47.95	5.13472		47.95	6.21014
48	4.03753		48	5.84879		48	5.74282		48	5.60091
48.05	3.92068		48.05	4.49793		48.05	4.53982		48.05	6.10422
48.1	3.945		48.1	4.42515		48.1	5.76107		48.1	6.14185
48.15	3.86084		48.15	4.46444		48.15	6.02814		48.15	6.82656
48.2	4.05553		48.2	5.26342		48.2	5.4698		48.2	6.78941
48.25	4.29024		48.25	5.16901		48.25	5.55491		48.25	6.15843
48.3	4.13138		48.3	4.87895		48.3	5.27071		48.3	6.10838
48.35	3.98283		48.35	4.62551		48.35	5.68208		48.35	6.0239
48.4	4.21202		48.4	4.96484		48.4	4.33582		48.4	6.28861
48.45	3.68857		48.45	4.31279		48.45	4.82309		48.45	6.1816
48.5	4.41687		48.5	4.67681		48.5	5.51521		48.5	6.16216
48.55	4.09662		48.55	5.16049		48.55	4.83677		48.55	6.83833
48.6	3.95426		48.6	4.81749		48.6	5.43529		48.6	6.1731
48.65	3.75602		48.65	4.08897		48.65	5.02486		48.65	6.33563
48.7	4.26362		48.7	4.68336		48.7	4.83572		48.7	6.8903
48.75	4.59516		48.75	5.32729		48.75	4.91812		48.75	6.24829
48.8	4.75788		48.8	4.2932		48.8	4.72172		48.8	6.02681
48.85	3.76817		48.85	4.5153		48.85	4.71657		48.85	6.12737
48.9	4.32535		48.9	4.29647		48.9	3.98504		48.9	6.12133
48.95	3.50844		48.95	4.97116		48.95	4.34763		48.95	7.17761
49	4.3863		49	4.69537		49	4.60919		49	6.93807
49.05	3.59933		49.05	4.71381		49.05	4.562		49.05	7.85357
49.1	3.77363		49.1	4.86109		49.1	4.84497		49.1	7.37786
49.15	3.4545		49.15	4.25863		49.15	5.01547		49.15	7.03624
49.2	3.99257		49.2	5.3547		49.2	4.16001		49.2	8.73849
49.25	3.79969		49.25	4.29491		49.25	4.11379		49.25	8.36835
49.3	3.85857		49.3	4.52704		49.3	4.1596		49.3	9.38691
49.35	4.09528		49.35	4.89817		49.35	3.88476		49.35	10.018
49.4	4.28893		49.4	3.97123		49.4	4.15021		49.4	10.7662
49.45	4.48933		49.45	4.24283		49.45	3.74552		49.45	10.7414
49.5	3.85182		49.5	4.27251		49.5	3.71316		49.5	10.4694
49.55	3.72992		49.55	4.37198		49.55	4.06583		49.55	9.80828
49.6	3.76732		49.6	5.21231		49.6	4.1772		49.6	9.17674
49.65	4.27262		49.65	4.92672		49.65	3.46125		49.65	8.98206
49.7	4.02043		49.7	4.54759		49.7	4.02379		49.7	8.69288
49.75	4.39648		49.75	4.6948		49.75	4.21884		49.75	8.35028
49.8	3.68591		49.8	4.47022		49.8	3.85723		49.8	6.96597
49.85	4.40266		49.85	4.93523		49.85	5.16311		49.85	5.81436
49.9	3.71682		49.9	3.54403		49.9	4.61741		49.9	5.87277
49.95	4.24294		49.95	4.58837		49.95	4.79509		49.95	5.78549
50	4.20128		50	4.6605		50	4.86568		50	5.90854
50.05	3.52246		50.05	3.88123		50.05	4.56539		50.05	6.39655
50.1	4.14584		50.1	4.91722		50.1	4.47351		50.1	6.78053
50.15	4.06794		50.15	4.95654		50.15	4.75072		50.15	5.69421
50.2	4.10098		50.2	4.20712		50.2	4.89932		50.2	6.26931
50.25	4.89747		50.25	4.56585		50.25	4.52207		50.25	5.69008
50.3	5.47606		50.3	4.45148		50.3	5.21235		50.3	5.68833
50.35	5.24182		50.35	4.49612		50.35	4.93919		50.35	6.12516
50.4	5.5873		50.4	3.68599		50.4	5.79749		50.4	6.15841
50.45	6.13365		50.45	4.34949		50.45	6.62661		50.45	6.47005
50.5	5.54128		50.5	4.3738		50.5	6.00068		50.5	5.89932
50.55	5.20697		50.55	4.07141		50.55	6.01781		50.55	6.25202
50.6	5.29737		50.6	4.14675		50.6	6.88925		50.6	6.22581
50.65	4.80722		50.65	4.81886		50.65	6.85715		50.65	6.47772
50.7	4.3761		50.7	4.1887		50.7	6.5365		50.7	5.92405
50.75	4.45582		50.75	4.62415		50.75	7.07777		50.75	5.42389
50.8	4.90598		50.8	4.86264		50.8	7.04956		50.8	5.23138
50.85	3.77377		50.85	3.68397		50.85	6.68004		50.85	5.67748
50.9	4.44245		50.9	4.69991		50.9	6.88566		50.9	6.44531
50.95	3.79249		50.95	4.35313		50.95	6.9395		50.95	5.92673
51	3.8743		51	4.31731		51	7.15157		51	6.13729
51.05	4.41846		51.05	4.9571		51.05	7.71447		51.05	5.53243
51.1	3.68417		51.1	4.63856		51.1	7.13107		51.1	5.96687
51.15	3.90546		51.15	3.78756		51.15	5.61117		51.15	6.3424
51.2	4.12434		51.2	4.04268		51.2	6.04732		51.2	5.55881
51.25	3.85052		51.25	3.77865		51.25	5.38189		51.25	5.70446
51.3	4.77464		51.3	4.56201		51.3	4.19772		51.3	5.38897
51.35	4.17221		51.35	4.48322		51.35	4.88252		51.35	5.648
51.4	3.35799		51.4	3.80359		51.4	4.61608		51.4	6.5827
51.45	3.45342		51.45	4.53502		51.45	4.03801		51.45	5.80711
51.5	3.96977		51.5	4.14125		51.5	4.33833		51.5	5.85651
51.55	4.55506		51.55	4.93497		51.55	5.00625		51.55	5.91449
51.6	4.45252		51.6	4.51362		51.6	4.08321		51.6	5.12552
51.65	4.10733		51.65	4.39699		51.65	4.04066		51.65	5.81982
51.7	3.59402		51.7	3.87206		51.7	4.35243		51.7	6.17514
51.75	3.73102		51.75	4.40787		51.75	4.12193		51.75	6.04965
51.8	4.19065		51.8	4.53833		51.8	3.5608		51.8	5.88617
51.85	3.36517		51.85	3.35273		51.85	4.48377		51.85	4.99596
51.9	4.19288		51.9	4.29704		51.9	4.27403		51.9	5.44576
51.95	4.56559		51.95	4.22508		51.95	4.07876		51.95	5.2836
52	4.00958		52	4.38664		52	4.72579		52	5.61767
52.05	4.01077		52.05	4.28204		52.05	4.81557		52.05	5.27619
52.1	3.77362		52.1	4.08676		52.1	4.58443		52.1	5.02048
52.15	3.65534		52.15	4.35856		52.15	4.22516		52.15	5.5123
52.2	3.81757		52.2	3.30691		52.2	4.33971		52.2	6.41995
52.25	4.09058		52.25	3.55993		52.25	4.17797		52.25	5.92422
52.3	3.45046		52.3	4.81777		52.3	4.1582		52.3	5.31352
52.35	4.301		52.35	4.37612		52.35	4.19602		52.35	5.30604
52.4	4.27341		52.4	4.55094		52.4	4.07583		52.4	5.56945
52.45	4.40424		52.45	4.30014		52.45	4.29199		52.45	5.39345
52.5	4.4737		52.5	4.26093		52.5	3.62385		52.5	6.3523
52.55	3.68777		52.55	4.30476		52.55	4.57358		52.55	6.58477
52.6	3.67553		52.6	4.26489		52.6	4.59193		52.6	5.93422
52.65	4.31716		52.65	3.80585		52.65	5.263		52.65	6.11779
52.7	4.09401		52.7	4.70595		52.7	4.77504		52.7	5.1803
52.75	4.07772		52.75	4.55509		52.75	4.46945		52.75	5.55181
52.8	4.26021		52.8	4.13511		52.8	5.07583		52.8	5.57028
52.85	3.6756		52.85	4.2744		52.85	4.70055		52.85	5.60198
52.9	4.22166		52.9	3.58564		52.9	5.10583		52.9	6.30095
52.95	4.98094		52.95	5.0722		52.95	5.43848		52.95	5.77457
53	4.1784		53	4.28625		53	5.42272		53	6.24473
53.05	5.27907		53.05	5.58123		53.05	6.45717		53.05	5.79631
53.1	5.98259		53.1	5.71124		53.1	9.44255		53.1	6.00528
53.15	6.45791		53.15	6.62058		53.15	9.90121		53.15	6.66049
53.2	7.43625		53.2	7.23281		53.2	10.9351		53.2	6.5113
53.25	8.83229		53.25	6.75677		53.25	11.7144		53.25	6.79923
53.3	8.56143		53.3	6.97889		53.3	10.5602		53.3	7.24231
53.35	7.36407		53.35	5.45607		53.35	11.4994		53.35	7.23873
53.4	6.88995		53.4	5.8224		53.4	9.33181		53.4	5.87556
53.45	5.77924		53.45	5.38504		53.45	7.6001		53.45	5.66412
53.5	5.02419		53.5	5.12355		53.5	6.66408		53.5	6.15982
53.55	4.64218		53.55	4.53017		53.55	6.59981		53.55	6.13649
53.6	4.8176		53.6	4.1073		53.6	5.71563		53.6	5.29121
53.65	4.2563		53.65	4.17565		53.65	5.76713		53.65	5.6208
53.7	3.5589		53.7	4.17964		53.7	4.46005		53.7	5.38115
53.75	3.9648		53.75	4.03101		53.75	4.7824		53.75	5.54254
53.8	3.68277		53.8	4.08542		53.8	5.14292		53.8	4.83878
53.85	4.03974		53.85	4.46105		53.85	4.49876		53.85	5.34009
53.9	4.28697		53.9	5.01261		53.9	3.83971		53.9	5.16826
53.95	4.13866		53.95	4.39523		53.95	4.40802		53.95	5.139
54	3.66093		54	3.72627		54	4.05299		54	4.7727
54.05	3.53133		54.05	3.79073		54.05	4.42153		54.05	5.2523
54.1	3.99788		54.1	3.75628		54.1	4.89938		54.1	5.47111
54.15	4.05401		54.15	4.13018		54.15	5.00031		54.15	5.5577
54.2	3.69415		54.2	4.04989		54.2	4.86468		54.2	5.45085
54.25	3.92865		54.25	4.07089		54.25	4.81254		54.25	5.309
54.3	3.89038		54.3	4.66609		54.3	4.57105		54.3	4.91823
54.35	3.69082		54.35	4.15863		54.35	4.27497		54.35	5.0706
54.4	3.1568		54.4	3.78557		54.4	4.01348		54.4	4.97313
54.45	3.59266		54.45	4.0546		54.45	3.51909		54.45	4.6276
54.5	3.67995		54.5	4.11972		54.5	3.90657		54.5	5.51176
54.55	3.60711		54.55	4.38762		54.55	3.81514		54.55	5.76321
54.6	3.49186		54.6	4.15464		54.6	4.1303		54.6	5.26661
54.65	3.41354		54.65	4.31439		54.65	3.71909		54.65	5.40249
54.7	3.39581		54.7	3.90218		54.7	3.92996		54.7	5.37689
54.75	3.63351		54.75	3.57461		54.75	4.38511		54.75	4.71873
54.8	3.9649		54.8	3.6734		54.8	4.13423		54.8	5.2509
54.85	3.21033		54.85	3.79769		54.85	4.15714		54.85	5.11982
54.9	3.16199		54.9	3.77588		54.9	4.32767		54.9	4.51615
54.95	3.97801		54.95	4.38308		54.95	4.4173		54.95	4.70237
55	3.5645		55	4.14187		55	4.5866		55	5.69619
55.05	3.96383		55.05	4.16418		55.05	5.06945		55.05	5.87421
55.1	3.42541		55.1	4.07448		55.1	5.19216		55.1	4.76138
55.15	3.71528		55.15	4.17553		55.15	5.0616		55.15	5.15786
55.2	3.64051		55.2	4.31159		55.2	4.99624		55.2	4.78791
55.25	3.31675		55.25	3.84621		55.25	5.52087		55.25	4.69466
55.3	3.9526		55.3	3.65348		55.3	5.58457		55.3	5.14161
55.35	3.4215		55.35	3.93521		55.35	5.81902		55.35	5.68651
55.4	3.71443		55.4	4.33336		55.4	6.43808		55.4	5.60543
55.45	3.5999		55.45	4.42123		55.45	5.05709		55.45	4.792
55.5	4.0386		55.5	3.78666		55.5	4.37202		55.5	5.15867
55.55	3.43836		55.55	4.32532		55.55	4.51136		55.55	5.48634
55.6	2.45		55.6	4.33638		55.6	4.46711		55.6	5.07774
55.65	3.21974		55.65	3.78475		55.65	4.28883		55.65	4.506
55.7	3.48161		55.7	3.48552		55.7	4.63675		55.7	4.4047
55.75	3.20546		55.75	3.74449		55.75	4.54234		55.75	4.9069
55.8	3.29899		55.8	3.74737		55.8	4.53526		55.8	5.66864
55.85	3.52908		55.85	3.49943		55.85	5.09423		55.85	4.67121
55.9	3.6296		55.9	3.69693		55.9	5.09206		55.9	4.55875
55.95	3.03714		55.95	3.60037		55.95	4.40085		55.95	5.62236
56	3.68412		56	3.67594		56	4.05729		56	5.20021
56.05	3.45471		56.05	3.73513		56.05	5.01422		56.05	4.66758
56.1	3.46594		56.1	3.73662		56.1	5.04346		56.1	4.37463
56.15	3.48368		56.15	3.5335		56.15	3.68967		56.15	5.18464
56.2	3.0861		56.2	3.70914		56.2	4.96054		56.2	4.85231
56.25	3.32877		56.25	3.4964		56.25	4.72996		56.25	4.43456
56.3	3.13704		56.3	3.75703		56.3	4.63774		56.3	5.27672
56.35	3.27099		56.35	4.1059		56.35	4.01426		56.35	4.75902
56.4	2.93136		56.4	3.80469		56.4	4.56399		56.4	4.13498
56.45	3.3602		56.45	3.55458		56.45	4.66836		56.45	4.34138
56.5	3.05996		56.5	3.36578		56.5	4.26888		56.5	4.91133
56.55	2.82974		56.55	3.39269		56.55	3.99696		56.55	4.87357
56.6	2.89298		56.6	2.96356		56.6	3.98866		56.6	4.80253
56.65	2.87308		56.65	3.67242		56.65	4.34748		56.65	4.34583
56.7	3.8043		56.7	3.86195		56.7	4.10423		56.7	4.53162
56.75	3.43297		56.75	3.71603		56.75	3.63708		56.75	4.93145
56.8	3.04056		56.8	3.48099		56.8	3.30808		56.8	4.65048
56.85	3.17975		56.85	3.50669		56.85	3.93434		56.85	4.25358
56.9	3.64695		56.9	3.44065		56.9	3.72543		56.9	4.3911
56.95	3.32558		56.95	3.32057		56.95	3.51601		56.95	4.93783
57	2.90937		57	2.74221		57	3.55901		57	4.56386
57.05	3.44012		57.05	3.41638		57.05	3.35216		57.05	5.08292
57.1	3.66327		57.1	3.22934		57.1	3.7153		57.1	4.86807
57.15	3.30324		57.15	3.53706		57.15	2.76638		57.15	4.50369
57.2	2.98565		57.2	3.28798		57.2	3.36534		57.2	4.64499
57.25	3.03405		57.25	3.85685		57.25	3.01603		57.25	4.7117
57.3	3.72777		57.3	3.63105		57.3	2.73038		57.3	4.47977
57.35	2.83304		57.35	2.988		57.35	3.48902		57.35	4.84401
57.4	3.08547		57.4	2.93632		57.4	3.17881		57.4	4.02507
57.45	3.07949		57.45	2.63479		57.45	3.40077		57.45	4.60776
57.5	3.1786		57.5	3.29429		57.5	3.2117		57.5	4.99947
57.55	2.68438		57.55	2.80956		57.55	3.18203		57.55	4.77604
57.6	3.34618		57.6	3.49474		57.6	3.09858		57.6	4.42421
57.65	2.95992		57.65	3.46614		57.65	2.82006		57.65	3.81359
57.7	2.96857		57.7	3.34255		57.7	2.46738		57.7	4.65605
57.75	3.0128		57.75	3.68335		57.75	2.98781		57.75	4.77449
57.8	2.81467		57.8	3.42604		57.8	3.1293		57.8	4.76442
57.85	2.60215		57.85	2.81166		57.85	2.67223		57.85	4.38577
57.9	2.92448		57.9	3.2991		57.9	3.01387		57.9	4.48097
57.95	2.60557		57.95	3.37857		57.95	3.03936		57.95	3.9742
58	2.73399		58	3.1797		58	2.84717		58	4.52256
58.05	3.07672		58.05	3.35334		58.05	3.13584		58.05	4.54736
58.1	3.02729		58.1	2.38442		58.1	2.92088		58.1	4.7024
58.15	2.84617		58.15	2.9711		58.15	3.11361		58.15	4.41608
58.2	3.43287		58.2	3.44891		58.2	2.57248		58.2	4.03343
58.25	3.20903		58.25	3.40413		58.25	2.798		58.25	4.46251
58.3	3.41357		58.3	3.50964		58.3	3.04215		58.3	4.47189
58.35	2.94837		58.35	3.31787		58.35	3.26374		58.35	4.85368
58.4	3.00569		58.4	3.50669		58.4	2.90695		58.4	4.22243
58.45	3.35374		58.45	3.13923		58.45	3.46491		58.45	3.46495
58.5	2.83794		58.5	3.4067		58.5	3.88158		58.5	3.83672
58.55	3.16793		58.55	3.31472		58.55	3.39999		58.55	3.93735
58.6	2.51739		58.6	3.62596		58.6	3.46812		58.6	4.51146
58.65	2.54297		58.65	3.17712		58.65	2.88061		58.65	4.21243
58.7	2.61289		58.7	3.14363		58.7	2.57306		58.7	4.64771
58.75	2.89534		58.75	3.58611		58.75	3.37301		58.75	4.64102
58.8	2.66296		58.8	3.28777		58.8	3.1262		58.8	3.92404
58.85	2.52577		58.85	3.14626		58.85	3.04669		58.85	4.75052
58.9	2.83179		58.9	3.39157		58.9	3.35767		58.9	4.02065
58.95	3.0439		58.95	2.79524		58.95	2.68923		58.95	4.21183
59	3.03558		59	3.46892		59	3.19878		59	4.49802
59.05	3.18854		59.05	3.34765		59.05	2.92615		59.05	3.54085
59.1	3.15096		59.1	3.55956		59.1	2.85543		59.1	4.00396
59.15	2.65039		59.15	3.54641		59.15	3.44916		59.15	4.52956
59.2	2.83335		59.2	3.56306		59.2	3.45937		59.2	3.53242
59.25	2.84981		59.25	3.38278		59.25	2.47952		59.25	4.62536
59.3	2.41322		59.3	3.07993		59.3	3.37435		59.3	4.18258
59.35	2.68975		59.35	3.33966		59.35	3.10644		59.35	4.60174
59.4	2.8185		59.4	3.03806		59.4	2.92648		59.4	3.95699
59.45	2.99982		59.45	3.39985		59.45	2.87449		59.45	4.51921
59.5	2.77203		59.5	3.13632		59.5	2.07568		59.5	4.47349
59.55	3.00343		59.55	3.17016		59.55	3.27157		59.55	4.34678
59.6	3.25483		59.6	2.98081		59.6	3.00254		59.6	3.7526
59.65	2.85024		59.65	2.87448		59.65	3.11409		59.65	4.19279
59.7	2.3543		59.7	2.99039		59.7	2.81408		59.7	4.12719
59.75	2.7738		59.75	3.11215		59.75	3.20236		59.75	4.65557
59.8	3.12991		59.8	3.26849		59.8	3.89983		59.8	3.9442
59.85	2.53205		59.85	2.94883		59.85	3.76105		59.85	4.62992
59.9	2.68967		59.9	3.13133		59.9	3.94897		59.9	4.24729
59.95	2.42766		59.95	2.98181		59.95	3.15763		59.95	3.93291
60	2.80414		60	3.35092		60	3.69382		60	3.86745
60.05	2.50467		60.05	3.52925		60.05	3.89968		60.05	4.06637
60.1	2.89537		60.1	3.02642		60.1	3.75996		60.1	4.24679
60.15	3.32869		60.15	3.5716		60.15	3.33866		60.15	3.50249
60.2	3.59399		60.2	3.42692		60.2	3.49809		60.2	3.83562
60.25	3.28664		60.25	3.43193		60.25	3.98354		60.25	3.70845
60.3	2.76654		60.3	3.42111		60.3	3.46266		60.3	3.60196
60.35	3.21718		60.35	3.3383		60.35	2.99199		60.35	3.81981
60.4	2.70138		60.4	3.7334		60.4	3.627		60.4	4.66753
60.45	2.5274		60.45	3.58834		60.45	3.47978		60.45	4.0494
60.5	3.10596		60.5	3.68164		60.5	3.2906		60.5	3.65094
60.55	2.72323		60.55	3.72467		60.55	3.81986		60.55	4.47913
60.6	2.82064		60.6	3.66063		60.6	3.63785		60.6	4.78814
60.65	3.18198		60.65	2.7343		60.65	4.17586		60.65	4.39957
60.7	2.92884		60.7	4.12564		60.7	3.84424		60.7	4.79277
60.75	2.63014		60.75	3.62241		60.75	3.85206		60.75	4.30591
60.8	3.38705		60.8	3.63003		60.8	3.55492		60.8	3.87334
60.85	2.49969		60.85	3.40609		60.85	3.20763		60.85	4.61859
60.9	3.0995		60.9	3.43924		60.9	3.1861		60.9	3.82193
60.95	3.14222		60.95	3.10856		60.95	3.07718		60.95	4.37018
61	3.35748		61	2.86054		61	3.02447		61	4.02227
61.05	2.70501		61.05	3.04449		61.05	2.83384		61.05	4.00701
61.1	2.85071		61.1	2.9047		61.1	3.46248		61.1	4.65825
61.15	3.01745		61.15	2.82147		61.15	3.52396		61.15	4.24909
61.2	2.78987		61.2	3.61263		61.2	3.21317		61.2	4.53366
61.25	3.26506		61.25	3.92009		61.25	2.6556		61.25	4.51616
61.3	3.34412		61.3	3.35865		61.3	2.68652		61.3	4.40695
61.35	2.50427		61.35	3.4884		61.35	2.68609		61.35	4.44021
61.4	2.56634		61.4	3.49133		61.4	2.96552		61.4	4.5948
61.45	3.21657		61.45	3.63973		61.45	3.16855		61.45	4.1968
61.5	3.05869		61.5	3.36038		61.5	2.78366		61.5	4.54544
61.55	2.66155		61.55	3.08809		61.55	2.87105		61.55	4.8269
61.6	2.41741		61.6	3.24224		61.6	3.2211		61.6	3.9587
61.65	3.01003		61.65	3.69986		61.65	2.97488		61.65	5.05098
61.7	2.53819		61.7	4.4377		61.7	3.08068		61.7	4.76156
61.75	3.42018		61.75	3.61492		61.75	3.51966		61.75	4.07923
61.8	3.28486		61.8	4.17462		61.8	2.83094		61.8	4.25762
61.85	2.88547		61.85	3.91531		61.85	2.69702		61.85	3.8997
61.9	3.40996		61.9	3.75542		61.9	2.82202		61.9	4.04676
61.95	2.71228		61.95	3.3594		61.95	3.16718		61.95	3.99174
62	2.82808		62	4.3108		62	2.78876		62	4.39854
62.05	2.66119		62.05	3.04792		62.05	3.04193		62.05	3.87913
62.1	2.7221		62.1	3.31946		62.1	2.82792		62.1	4.20137
62.15	2.90341		62.15	3.06369		62.15	2.32262		62.15	3.63204
62.2	3.00025		62.2	3.49141		62.2	3.14082		62.2	4.3805
62.25	3.06898		62.25	3.61767		62.25	2.66574		62.25	3.8647
62.3	2.71852		62.3	3.44734		62.3	2.49385		62.3	4.27943
62.35	2.72626		62.35	3.2644		62.35	2.53249		62.35	4.41809
62.4	2.4697		62.4	3.04888		62.4	2.70198		62.4	4.68132
62.45	2.44507		62.45	3.33515		62.45	2.33271		62.45	3.85401
62.5	2.60339		62.5	4.46841		62.5	3.51738		62.5	4.32554
62.55	3.26092		62.55	4.19294		62.55	2.47746		62.55	4.21306
62.6	3.61694		62.6	3.89532		62.6	3.17379		62.6	5.10329
62.65	2.80233		62.65	3.72306		62.65	3.00606		62.65	4.21954
62.7	2.88493		62.7	3.3183		62.7	2.95751		62.7	4.53696
62.75	2.62088		62.75	3.74212		62.75	2.57783		62.75	4.15654
62.8	2.83044		62.8	3.93629		62.8	2.64981		62.8	3.7329
62.85	2.91791		62.85	4.51565		62.85	3.03055		62.85	3.95868
62.9	2.69233		62.9	4.33331		62.9	2.82565		62.9	3.72098
62.95	2.26179		62.95	3.48019		62.95	2.92805		62.95	4.10546
63	2.53755		63	3.68577		63	2.37313		63	3.60731
63.05	3.17135		63.05	4.43119		63.05	3.53769		63.05	4.3135
63.1	2.65154		63.1	3.50097		63.1	2.70579		63.1	4.10102
63.15	2.96839		63.15	3.15397		63.15	3.37799		63.15	3.92595
63.2	2.91752		63.2	3.70809		63.2	3.59687		63.2	4.00396
63.25	3.23117		63.25	3.8727		63.25	3.04432		63.25	4.48859
63.3	2.88273		63.3	3.76789		63.3	3.48237		63.3	4.57673
63.35	2.66641		63.35	3.16686		63.35	3.08191		63.35	4.38596
63.4	3.10222		63.4	3.58127		63.4	4.31537		63.4	3.72663
63.45	2.94698		63.45	3.70911		63.45	3.75157		63.45	3.70924
63.5	3.12709		63.5	4.21718		63.5	3.27511		63.5	5.069
63.55	3.34618		63.55	3.82537		63.55	3.20064		63.55	4.07382
63.6	3.16775		63.6	4.53789		63.6	3.52681		63.6	4.21255
63.65	2.7934		63.65	3.14064		63.65	3.32876		63.65	4.64865
63.7	3.49362		63.7	3.55766		63.7	2.92343		63.7	4.03744
63.75	2.72002		63.75	3.53437		63.75	3.40491		63.75	4.10269
63.8	3.19179		63.8	3.90355		63.8	2.5822		63.8	4.0505
63.85	3.18289		63.85	3.91304		63.85	2.96715		63.85	4.70353
63.9	3.58715		63.9	3.32645		63.9	2.93208		63.9	4.2824
63.95	2.14732		63.95	3.34441		63.95	3.21363		63.95	4.50596
64	2.54157		64	2.94366		64	2.94414		64	3.59505
64.05	2.69123		64.05	3.75433		64.05	3.23775		64.05	4.1843
64.1	2.87717		64.1	3.69217		64.1	3.98241		64.1	3.92687
64.15	3.22513		64.15	3.09295		64.15	4.23081		64.15	4.72287
64.2	3.36206		64.2	3.63338		64.2	3.54546		64.2	4.71798
64.25	3.21581		64.25	2.96254		64.25	3.83276		64.25	4.69524
64.3	3.33543		64.3	3.09239		64.3	3.78451		64.3	3.68051
64.35	3.23451		64.35	3.46148		64.35	4.01242		64.35	3.96789
64.4	2.53179		64.4	3.53607		64.4	3.59368		64.4	3.81592
64.45	2.12183		64.45	3.44813		64.45	3.97853		64.45	4.46768
64.5	2.6998		64.5	3.67578		64.5	3.80759		64.5	4.41878
64.55	3.37219		64.55	3.35431		64.55	4.57408		64.55	3.98786
64.6	2.82991		64.6	3.35939		64.6	4.63588		64.6	3.31345
64.65	2.80039		64.65	4.06143		64.65	3.92295		64.65	4.33552
64.7	3.48757		64.7	3.1582		64.7	4.49137		64.7	4.14083
64.75	3.31272		64.75	3.46426		64.75	4.69877		64.75	3.72101
64.8	3.59043		64.8	4.6001		64.8	5.28508		64.8	4.25743
64.85	4.19136		64.85	3.83394		64.85	4.90308		64.85	4.26321
64.9	3.45432		64.9	3.68539		64.9	5.64702		64.9	4.0491
64.95	3.7682		64.95	3.56935		64.95	5.23333		64.95	3.77294
65	4.09109		65	4.24106		65	4.4612		65	3.56264
65.05	3.37221		65.05	3.99657		65.05	4.39559		65.05	4.4476
65.1	4.12014		65.1	3.81722		65.1	5.02198		65.1	3.76407
65.15	3.91496		65.15	4.58969		65.15	5.76095		65.15	3.53529
65.2	4.34266		65.2	4.74477		65.2	5.92122		65.2	4.55388
65.25	4.32258		65.25	4.33908		65.25	5.01628		65.25	3.54665
65.3	5.16597		65.3	4.93019		65.3	6.33352		65.3	3.66367
65.35	4.75794		65.35	4.85327		65.35	5.18991		65.35	4.32575
65.4	5.15575		65.4	5.8338		65.4	5.88907		65.4	3.70068
65.45	7.12591		65.45	5.50327		65.45	6.71208		65.45	3.15889
65.5	6.28233		65.5	4.82372		65.5	6.91773		65.5	3.42645
65.55	6.26909		65.55	4.8648		65.55	6.25035		65.55	3.66113
65.6	6.29262		65.6	4.06561		65.6	6.10272		65.6	4.6472
65.65	7.80414		65.65	4.13773		65.65	6.2751		65.65	4.05714
65.7	7.08438		65.7	3.36396		65.7	6.73559		65.7	3.59321
65.75	8.05862		65.75	4.51761		65.75	8.16753		65.75	3.22561
65.8	8.11376		65.8	4.45809		65.8	6.48724		65.8	3.63446
65.85	8.78152		65.85	3.85583		65.85	6.49073		65.85	3.40986
65.9	8.14641		65.9	3.56988		65.9	6.86228		65.9	3.16529
65.95	8.77116		65.95	3.41921		65.95	8.01895		65.95	2.94788
66	9.0767		66	2.83954		66	7.05035		66	3.15914
66.05	10.4252		66.05	2.55997		66.05	6.9968		66.05	3.38696
66.1	7.94035		66.1	3.03754		66.1	7.41164		66.1	3.68686
66.15	9.44141		66.15	3.18167		66.15	6.87806		66.15	3.39438
66.2	8.80575		66.2	2.82564		66.2	7.32649		66.2	2.81172
66.25	6.89682		66.25	3.35817		66.25	7.00833		66.25	3.04092
66.3	8.32031		66.3	2.83042		66.3	6.08469		66.3	3.44139
66.35	8.57204		66.35	2.68433		66.35	5.57577		66.35	3.84858
66.4	7.09258		66.4	2.62452		66.4	6.5119		66.4	3.1111
66.45	7.00577		66.45	2.67414		66.45	6.27705		66.45	3.53881
66.5	6.784		66.5	3.17493		66.5	6.37036		66.5	3.3156
66.55	6.55125		66.55	4.00257		66.55	5.21678		66.55	2.48211
66.6	5.67681		66.6	3.21144		66.6	5.83714		66.6	2.29677
66.65	4.86117		66.65	3.22704		66.65	5.79601		66.65	3.17914
66.7	5.05523		66.7	2.9514		66.7	5.56449		66.7	2.23821
66.75	5.00551		66.75	2.89629		66.75	4.95066		66.75	2.75913
66.8	4.41056		66.8	2.22817		66.8	4.70881		66.8	2.50293
66.85	3.8007		66.85	2.51255		66.85	3.74062		66.85	2.77537
66.9	4.09713		66.9	2.28586		66.9	3.53449		66.9	2.86702
66.95	2.65293		66.95	2.06642		66.95	3.86826		66.95	2.50769
67	3.53049		67	2.12151		67	3.16702		67	2.6059
67.05	3.94091		67.05	1.84519		67.05	3.4718		67.05	3.25404
67.1	2.66021		67.1	3.0097		67.1	3.13284		67.1	2.43378
67.15	2.56631		67.15	2.34462		67.15	2.20811		67.15	2.1315
67.2	2.18409		67.2	1.70815		67.2	2.18154		67.2	2.04834
67.25	2.56031		67.25	2.05561		67.25	2.40297		67.25	2.06586
67.3	2.05735		67.3	1.36122		67.3	1.6658		67.3	2.14015
67.35	2.2151		67.35	1.71383		67.35	2.22351		67.35	2.35059
67.4	1.61237		67.4	1.59564		67.4	1.44643		67.4	1.75769
67.45	1.31812		67.45	1.4737		67.45	1.76306		67.45	1.92589
67.5	1.54019		67.5	1.24776		67.5	1.40013		67.5	2.196
67.55	1.51517		67.55	1.32094		67.55	1.38181		67.55	1.19799
67.6	1.58583		67.6	1.3708		67.6	1.14434		67.6	1.08986
67.65	2.06273		67.65	1.28564		67.65	1.41643		67.65	1.56542
67.7	1.25387		67.7	1.12078		67.7	1.32576		67.7	1.37207
67.75	1.38614		67.75	1.04404		67.75	1.10481		67.75	1.39678
67.8	0.90129		67.8	1.22787		67.8	1.33176		67.8	0.928528
67.85	1.07442		67.85	1.35623		67.85	0.59772		67.85	1.59113
67.9	1.39297		67.9	0.995038		67.9	0.566575		67.9	0.880971
67.95	1.43075		67.95	0.895262		67.95	1.27871		67.95	1.27913
68	0.796737		68	1.21208		68	1.24391		68	0.958106
68.05	1.14662		68.05	0.852754		68.05	0.787534		68.05	0.821076
68.1	0.579194		68.1	1.10541		68.1	0.754081		68.1	0.879716
68.15	0.733427		68.15	0.90664		68.15	1.02407		68.15	0.751399
68.2	0.548688		68.2	0.881616		68.2	0.630819		68.2	0.989107
68.25	0.650283		68.25	0.834857		68.25	0.88393		68.25	0.855021
68.3	0.734245		68.3	0.533371		68.3	0.630713		68.3	1.16342
68.35	1.20571		68.35	0.598372		68.35	0.763346		68.35	0.746005
68.4	0.352485		68.4	0.402456		68.4	0.739162		68.4	0.415374
68.45	0.407166		68.45	0.299189		68.45	0.569956		68.45	0.455826
68.5	0.0932349		68.5	0.32592		68.5	0.728572		68.5	0.343393
68.55	0.412923		68.55	0.338569		68.55	0.643386		68.55	0.273991
68.6	0.28242		68.6	0.294192		68.6	0.482876		68.6	0.232831
68.65	0.144334		68.65	0.158832		68.65	0.3073		68.65	0.289318
68.7	0.572963		68.7	0.297162		68.7	0.162802		68.7	0.584804
68.75	0.428957		68.75	0.219688		68.75	0.298584		68.75	0.239223
68.8	0.136379		68.8	0.078757		68.8	0.066546		68.8	0.0804233
68.85	0.248099		68.85	0.0546073		68.85	0.0678935		68.85	0.138933
68.9	0		68.9	0.0883685		68.9	1.42e-07		68.9	0.0286072
68.95	0		68.95	0.122172		68.95	0		68.95	6e-08
69	0		69	0.148853		69	0		69	0
69.05	0		69.05	3.11e-07		69.05	0		69.05	0
69.1	0		69.1	0		69.1	0		69.1	0

## Sheet: Mössbauer spectroscopy
sample t=0							sample t=3						sample t=7						sample t=14
Velocity (mm/s)	Intensity (Raw data)	Intensity (Fit)	QSD Site 1	QSD Site 2	QSD Site 3		Velocity (mm/s)	Intensity (Raw data)	Intensity (Fit)	QSD Site 1	QSD Site 2		Velocity (mm/s)	Intensity (Raw data)	Intensity (Fit)	QSD Site 1	QSD Site 2		Velocity (mm/s)	Intensity (Raw data)	Intensity (Fit)	QSD Site 1	QSD Site 2		Velocity (mm/s)	Intensity (Raw data)	Intensity (Fit)	QSD Site 1	QSD Site 2
-11.7002	2078990	2080720	2080740	2080730	2080730		-11.7002	3092550	3092930	3092940	3092960		-11.7002	4463550	4461940	4461940	4461960		-11.7002	1463890	1463270	1463270	1463280		-11.7002	2502840	2500960	2500960	2500970
-11.6539	2080320	2080720	2080740	2080730	2080730		-11.6539	3092490	3092930	3092940	3092960		-11.6539	4463620	4461940	4461940	4461960		-11.6539	1462870	1463270	1463270	1463280		-11.6539	2502640	2500960	2500960	2500970
-11.6077	2081930	2080720	2080740	2080730	2080730		-11.6077	3092490	3092930	3092940	3092960		-11.6077	4463460	4461940	4461940	4461960		-11.6077	1462260	1463270	1463270	1463280		-11.6077	2502750	2500960	2500960	2500970
-11.5614	2080700	2080720	2080740	2080730	2080730		-11.5614	3092430	3092930	3092940	3092960		-11.5614	4463560	4461940	4461940	4461960		-11.5614	1463920	1463270	1463270	1463280		-11.5614	2502760	2500960	2500960	2500970
-11.5152	2081200	2080720	2080740	2080730	2080730		-11.5152	3093910	3092930	3092940	3092960		-11.5152	4463330	4461940	4461940	4461960		-11.5152	1463250	1463270	1463270	1463280		-11.5152	2503290	2500960	2500960	2500970
-11.469	2081020	2080720	2080740	2080730	2080730		-11.469	3093450	3092930	3092940	3092960		-11.469	4465840	4461940	4461940	4461960		-11.469	1464490	1463270	1463270	1463280		-11.469	2500950	2500960	2500960	2500970
-11.4227	2080820	2080720	2080740	2080730	2080730		-11.4227	3092670	3092930	3092940	3092960		-11.4227	4462610	4461940	4461940	4461960		-11.4227	1462530	1463270	1463270	1463280		-11.4227	2500680	2500960	2500960	2500970
-11.3765	2082150	2080720	2080740	2080730	2080730		-11.3765	3089630	3092930	3092940	3092960		-11.3765	4459420	4461940	4461940	4461960		-11.3765	1463550	1463270	1463270	1463280		-11.3765	2499430	2500960	2500960	2500970
-11.3302	2081900	2080720	2080740	2080730	2080730		-11.3302	3092380	3092930	3092940	3092960		-11.3302	4463510	4461940	4461940	4461960		-11.3302	1463550	1463270	1463270	1463280		-11.3302	2499680	2500960	2500960	2500970
-11.284	2080240	2080720	2080740	2080730	2080730		-11.284	3091190	3092930	3092930	3092960		-11.284	4462270	4461940	4461940	4461960		-11.284	1464040	1463270	1463270	1463280		-11.284	2501560	2500960	2500960	2500970
-11.2377	2081320	2080720	2080740	2080720	2080730		-11.2377	3091920	3092930	3092930	3092960		-11.2377	4461570	4461940	4461940	4461960		-11.2377	1464660	1463270	1463270	1463280		-11.2377	2501440	2500960	2500960	2500970
-11.1915	2080450	2080720	2080740	2080720	2080730		-11.1915	3091890	3092930	3092930	3092960		-11.1915	4466060	4461930	4461940	4461960		-11.1915	1462700	1463270	1463270	1463280		-11.1915	2500290	2500960	2500960	2500970
-11.1453	2077590	2080720	2080740	2080720	2080730		-11.1453	3092970	3092930	3092930	3092960		-11.1453	4464820	4461930	4461940	4461960		-11.1453	1463330	1463270	1463270	1463280		-11.1453	2500260	2500960	2500960	2500970
-11.099	2080610	2080720	2080740	2080720	2080730		-11.099	3090710	3092930	3092930	3092960		-11.099	4462200	4461930	4461940	4461960		-11.099	1465130	1463270	1463270	1463280		-11.099	2500680	2500960	2500960	2500970
-11.0528	2081500	2080720	2080740	2080720	2080730		-11.0528	3092020	3092930	3092930	3092960		-11.0528	4463640	4461930	4461940	4461960		-11.0528	1464240	1463270	1463270	1463280		-11.0528	2501280	2500960	2500960	2500970
-11.0065	2081990	2080720	2080740	2080720	2080730		-11.0065	3092980	3092930	3092930	3092960		-11.0065	4461780	4461930	4461940	4461960		-11.0065	1463360	1463270	1463270	1463280		-11.0065	2502110	2500960	2500960	2500970
-10.9603	2080990	2080720	2080740	2080720	2080730		-10.9603	3094390	3092930	3092930	3092960		-10.9603	4459100	4461930	4461940	4461960		-10.9603	1463590	1463270	1463270	1463280		-10.9603	2501260	2500960	2500960	2500970
-10.914	2080300	2080720	2080740	2080720	2080730		-10.914	3093680	3092930	3092930	3092960		-10.914	4461980	4461930	4461940	4461960		-10.914	1462520	1463270	1463270	1463280		-10.914	2500530	2500960	2500960	2500970
-10.8678	2081890	2080720	2080740	2080720	2080730		-10.8678	3093450	3092930	3092930	3092960		-10.8678	4464650	4461930	4461940	4461960		-10.8678	1462530	1463270	1463270	1463280		-10.8678	2501380	2500960	2500960	2500970
-10.8215	2081320	2080720	2080740	2080720	2080730		-10.8215	3093370	3092930	3092930	3092960		-10.8215	4464020	4461930	4461940	4461960		-10.8215	1464150	1463270	1463270	1463280		-10.8215	2501340	2500960	2500960	2500970
-10.7753	2080240	2080720	2080740	2080720	2080730		-10.7753	3093300	3092930	3092930	3092960		-10.7753	4462470	4461930	4461930	4461960		-10.7753	1464760	1463270	1463270	1463280		-10.7753	2500710	2500960	2500960	2500970
-10.7291	2083020	2080720	2080740	2080720	2080730		-10.7291	3092680	3092930	3092930	3092960		-10.7291	4462760	4461930	4461930	4461960		-10.7291	1464630	1463270	1463270	1463280		-10.7291	2500770	2500960	2500960	2500970
-10.6828	2079910	2080720	2080740	2080720	2080730		-10.6828	3092650	3092930	3092930	3092960		-10.6828	4463320	4461930	4461930	4461960		-10.6828	1464830	1463270	1463270	1463280		-10.6828	2499830	2500960	2500960	2500970
-10.6366	2079060	2080720	2080740	2080720	2080730		-10.6366	3091580	3092930	3092930	3092960		-10.6366	4462550	4461930	4461930	4461960		-10.6366	1466540	1463270	1463270	1463280		-10.6366	2500120	2500960	2500960	2500970
-10.5903	2077950	2080720	2080740	2080720	2080730		-10.5903	3091850	3092930	3092930	3092960		-10.5903	4463620	4461930	4461930	4461960		-10.5903	1464170	1463270	1463270	1463280		-10.5903	2502380	2500960	2500960	2500970
-10.5441	2080480	2080720	2080740	2080720	2080730		-10.5441	3092840	3092930	3092930	3092960		-10.5441	4460740	4461930	4461930	4461960		-10.5441	1462730	1463270	1463270	1463280		-10.5441	2501480	2500960	2500960	2500970
-10.4978	2082120	2080720	2080740	2080720	2080730		-10.4978	3093730	3092930	3092930	3092960		-10.4978	4460820	4461930	4461930	4461960		-10.4978	1464180	1463270	1463270	1463280		-10.4978	2501530	2500960	2500960	2500970
-10.4516	2080540	2080720	2080740	2080720	2080730		-10.4516	3090780	3092930	3092930	3092960		-10.4516	4462120	4461930	4461930	4461960		-10.4516	1464350	1463270	1463270	1463280		-10.4516	2501550	2500960	2500960	2500970
-10.4053	2079850	2080720	2080740	2080720	2080730		-10.4053	3090800	3092930	3092930	3092960		-10.4053	4461600	4461930	4461930	4461960		-10.4053	1463160	1463270	1463270	1463280		-10.4053	2499990	2500960	2500960	2500970
-10.3591	2080830	2080720	2080740	2080720	2080730		-10.3591	3090420	3092930	3092930	3092960		-10.3591	4462180	4461930	4461930	4461960		-10.3591	1464620	1463270	1463270	1463280		-10.3591	2500060	2500960	2500960	2500970
-10.3129	2078940	2080720	2080740	2080720	2080730		-10.3129	3092510	3092930	3092930	3092960		-10.3129	4460540	4461930	4461930	4461960		-10.3129	1464830	1463270	1463270	1463280		-10.3129	2501170	2500960	2500960	2500970
-10.2666	2079710	2080720	2080740	2080720	2080730		-10.2666	3091030	3092930	3092930	3092960		-10.2666	4459540	4461930	4461930	4461960		-10.2666	1464190	1463270	1463270	1463280		-10.2666	2500500	2500960	2500960	2500970
-10.2204	2080730	2080720	2080740	2080720	2080730		-10.2204	3093440	3092930	3092930	3092960		-10.2204	4462240	4461930	4461930	4461960		-10.2204	1461180	1463270	1463270	1463280		-10.2204	2501700	2500960	2500960	2500970
-10.1741	2079570	2080720	2080740	2080720	2080730		-10.1741	3091690	3092930	3092930	3092960		-10.1741	4462500	4461930	4461930	4461960		-10.1741	1462810	1463270	1463270	1463280		-10.1741	2502660	2500960	2500960	2500970
-10.1279	2079810	2080720	2080740	2080720	2080730		-10.1279	3092700	3092920	3092930	3092960		-10.1279	4463310	4461930	4461930	4461960		-10.1279	1463660	1463270	1463270	1463280		-10.1279	2500730	2500950	2500960	2500970
-10.0816	2080280	2080720	2080740	2080720	2080730		-10.0816	3094330	3092920	3092930	3092960		-10.0816	4462580	4461930	4461930	4461960		-10.0816	1461720	1463270	1463270	1463280		-10.0816	2502530	2500950	2500960	2500970
-10.0354	2080430	2080720	2080740	2080720	2080730		-10.0354	3092800	3092920	3092930	3092960		-10.0354	4460200	4461930	4461930	4461960		-10.0354	1463490	1463270	1463270	1463280		-10.0354	2502270	2500950	2500960	2500970
-9.98915	2079270	2080720	2080740	2080720	2080730		-9.98915	3093550	3092920	3092930	3092960		-9.98915	4459760	4461930	4461930	4461960		-9.98915	1463250	1463270	1463270	1463280		-9.98915	2501730	2500950	2500960	2500970
-9.9429	2081320	2080720	2080740	2080720	2080730		-9.9429	3093520	3092920	3092930	3092960		-9.9429	4460410	4461930	4461930	4461960		-9.9429	1463310	1463270	1463270	1463280		-9.9429	2501380	2500950	2500960	2500970
-9.89666	2082210	2080710	2080740	2080720	2080730		-9.89666	3094960	3092920	3092930	3092960		-9.89666	4462070	4461930	4461930	4461960		-9.89666	1463200	1463270	1463270	1463280		-9.89666	2504530	2500950	2500960	2500970
-9.85042	2081570	2080710	2080740	2080720	2080730		-9.85042	3093260	3092920	3092930	3092960		-9.85042	4460770	4461930	4461930	4461960		-9.85042	1464030	1463270	1463270	1463280		-9.85042	2500110	2500950	2500950	2500970
-9.80417	2078660	2080710	2080740	2080720	2080730		-9.80417	3092100	3092920	3092930	3092960		-9.80417	4459980	4461930	4461930	4461960		-9.80417	1464370	1463270	1463270	1463280		-9.80417	2498710	2500950	2500950	2500970
-9.75793	2078970	2080710	2080740	2080720	2080730		-9.75793	3093230	3092920	3092930	3092960		-9.75793	4459940	4461930	4461930	4461960		-9.75793	1464620	1463270	1463270	1463280		-9.75793	2501210	2500950	2500950	2500970
-9.71168	2079850	2080710	2080740	2080720	2080730		-9.71168	3095310	3092920	3092930	3092960		-9.71168	4459150	4461930	4461930	4461960		-9.71168	1465070	1463270	1463270	1463280		-9.71168	2499560	2500950	2500950	2500970
-9.66544	2082460	2080710	2080740	2080720	2080730		-9.66544	3093360	3092920	3092920	3092960		-9.66544	4462370	4461930	4461930	4461960		-9.66544	1464430	1463270	1463270	1463280		-9.66544	2502300	2500950	2500950	2500970
-9.61919	2082650	2080710	2080740	2080720	2080730		-9.61919	3092300	3092920	3092920	3092960		-9.61919	4461280	4461930	4461930	4461960		-9.61919	1463990	1463270	1463270	1463280		-9.61919	2502410	2500950	2500950	2500970
-9.57295	2081850	2080710	2080740	2080720	2080730		-9.57295	3093230	3092920	3092920	3092960		-9.57295	4461330	4461930	4461930	4461960		-9.57295	1462780	1463270	1463270	1463280		-9.57295	2498980	2500950	2500950	2500970
-9.52671	2081090	2080710	2080740	2080720	2080730		-9.52671	3092690	3092920	3092920	3092960		-9.52671	4460650	4461930	4461930	4461960		-9.52671	1463150	1463270	1463270	1463280		-9.52671	2501230	2500950	2500950	2500970
-9.48046	2081960	2080710	2080740	2080720	2080730		-9.48046	3094060	3092920	3092920	3092960		-9.48046	4462330	4461930	4461930	4461960		-9.48046	1462570	1463270	1463270	1463280		-9.48046	2502250	2500950	2500950	2500970
-9.43422	2080320	2080710	2080740	2080720	2080730		-9.43422	3093540	3092920	3092920	3092960		-9.43422	4462970	4461920	4461930	4461960		-9.43422	1462540	1463270	1463270	1463280		-9.43422	2500150	2500950	2500950	2500970
-9.38797	2079620	2080710	2080740	2080720	2080730		-9.38797	3093410	3092920	3092920	3092960		-9.38797	4461440	4461920	4461930	4461960		-9.38797	1464400	1463270	1463270	1463280		-9.38797	2501380	2500950	2500950	2500970
-9.34173	2080860	2080710	2080740	2080720	2080730		-9.34173	3093610	3092920	3092920	3092960		-9.34173	4461880	4461920	4461930	4461960		-9.34173	1464130	1463270	1463270	1463280		-9.34173	2501460	2500950	2500950	2500970
-9.29549	2081960	2080710	2080740	2080720	2080730		-9.29549	3094820	3092920	3092920	3092960		-9.29549	4458920	4461920	4461930	4461960		-9.29549	1462410	1463270	1463270	1463280		-9.29549	2500820	2500950	2500950	2500970
-9.24924	2080180	2080710	2080740	2080720	2080730		-9.24924	3092630	3092920	3092920	3092960		-9.24924	4459790	4461920	4461930	4461960		-9.24924	1462070	1463270	1463270	1463280		-9.24924	2501400	2500950	2500950	2500970
-9.203	2080420	2080710	2080740	2080720	2080730		-9.203	3093400	3092920	3092920	3092960		-9.203	4462350	4461920	4461930	4461960		-9.203	1462980	1463270	1463270	1463280		-9.203	2500850	2500950	2500950	2500970
-9.15675	2080300	2080710	2080740	2080720	2080730		-9.15675	3093560	3092920	3092920	3092960		-9.15675	4463520	4461920	4461930	4461960		-9.15675	1464240	1463270	1463270	1463280		-9.15675	2502070	2500950	2500950	2500970
-9.11051	2079550	2080710	2080740	2080720	2080730		-9.11051	3093500	3092920	3092920	3092960		-9.11051	4461730	4461920	4461930	4461960		-9.11051	1464730	1463270	1463270	1463280		-9.11051	2501340	2500950	2500950	2500970
-9.06427	2080080	2080710	2080740	2080720	2080730		-9.06427	3093050	3092920	3092920	3092960		-9.06427	4461700	4461920	4461920	4461960		-9.06427	1462760	1463270	1463270	1463280		-9.06427	2500780	2500950	2500950	2500970
-9.01802	2081000	2080710	2080740	2080720	2080730		-9.01802	3092520	3092920	3092920	3092960		-9.01802	4460660	4461920	4461920	4461960		-9.01802	1463180	1463270	1463270	1463280		-9.01802	2501040	2500950	2500950	2500970
-8.97178	2082170	2080710	2080740	2080720	2080730		-8.97178	3094100	3092910	3092920	3092960		-8.97178	4460690	4461920	4461920	4461960		-8.97178	1463400	1463270	1463270	1463280		-8.97178	2501000	2500950	2500950	2500970
-8.92553	2080780	2080710	2080740	2080720	2080730		-8.92553	3094590	3092910	3092920	3092960		-8.92553	4462600	4461920	4461920	4461960		-8.92553	1463050	1463270	1463270	1463280		-8.92553	2499360	2500950	2500950	2500970
-8.87929	2081420	2080710	2080740	2080720	2080730		-8.87929	3095520	3092910	3092920	3092960		-8.87929	4463790	4461920	4461920	4461960		-8.87929	1463140	1463270	1463270	1463280		-8.87929	2499930	2500950	2500950	2500970
-8.83305	2082050	2080710	2080740	2080720	2080730		-8.83305	3095490	3092910	3092920	3092960		-8.83305	4463640	4461920	4461920	4461960		-8.83305	1463750	1463270	1463270	1463280		-8.83305	2500840	2500950	2500950	2500970
-8.7868	2080390	2080710	2080740	2080720	2080730		-8.7868	3093450	3092910	3092920	3092960		-8.7868	4461790	4461920	4461920	4461960		-8.7868	1464580	1463270	1463270	1463280		-8.7868	2499730	2500950	2500950	2500970
-8.74056	2079910	2080710	2080740	2080720	2080730		-8.74056	3090990	3092910	3092920	3092960		-8.74056	4462630	4461920	4461920	4461960		-8.74056	1464870	1463270	1463270	1463280		-8.74056	2500450	2500950	2500950	2500970
-8.69431	2079280	2080710	2080740	2080720	2080730		-8.69431	3092760	3092910	3092920	3092960		-8.69431	4464260	4461920	4461920	4461960		-8.69431	1463540	1463270	1463270	1463280		-8.69431	2499280	2500950	2500950	2500970
-8.64807	2081080	2080710	2080740	2080720	2080730		-8.64807	3090430	3092910	3092920	3092960		-8.64807	4461810	4461920	4461920	4461960		-8.64807	1464380	1463270	1463270	1463280		-8.64807	2500270	2500950	2500950	2500970
-8.60182	2080870	2080710	2080740	2080720	2080730		-8.60182	3092020	3092910	3092910	3092960		-8.60182	4462390	4461920	4461920	4461960		-8.60182	1463760	1463270	1463270	1463280		-8.60182	2502160	2500950	2500950	2500970
-8.55558	2080290	2080710	2080740	2080720	2080730		-8.55558	3093210	3092910	3092910	3092960		-8.55558	4464170	4461920	4461920	4461960		-8.55558	1463400	1463270	1463270	1463280		-8.55558	2501560	2500950	2500950	2500970
-8.50934	2082000	2080710	2080740	2080720	2080730		-8.50934	3094860	3092910	3092910	3092960		-8.50934	4463830	4461920	4461920	4461960		-8.50934	1462160	1463270	1463270	1463280		-8.50934	2500050	2500950	2500950	2500970
-8.46309	2081070	2080710	2080740	2080720	2080730		-8.46309	3093840	3092910	3092910	3092960		-8.46309	4463240	4461920	4461920	4461960		-8.46309	1462580	1463270	1463270	1463280		-8.46309	2500690	2500950	2500950	2500970
-8.41685	2081100	2080710	2080740	2080720	2080730		-8.41685	3092120	3092910	3092910	3092960		-8.41685	4461570	4461920	4461920	4461960		-8.41685	1461820	1463270	1463270	1463280		-8.41685	2503310	2500950	2500950	2500970
-8.3706	2082650	2080710	2080740	2080720	2080730		-8.3706	3092750	3092910	3092910	3092960		-8.3706	4461300	4461920	4461920	4461960		-8.3706	1463860	1463270	1463270	1463280		-8.3706	2499950	2500950	2500950	2500970
-8.32436	2084040	2080710	2080740	2080720	2080730		-8.32436	3094070	3092910	3092910	3092960		-8.32436	4463750	4461920	4461920	4461960		-8.32436	1465250	1463270	1463270	1463280		-8.32436	2499350	2500950	2500950	2500970
-8.27812	2082280	2080710	2080740	2080720	2080730		-8.27812	3092450	3092910	3092910	3092960		-8.27812	4461960	4461910	4461920	4461960		-8.27812	1464630	1463270	1463270	1463280		-8.27812	2500850	2500950	2500950	2500970
-8.23187	2079270	2080710	2080740	2080720	2080730		-8.23187	3094460	3092910	3092910	3092960		-8.23187	4460980	4461910	4461920	4461960		-8.23187	1463560	1463270	1463270	1463280		-8.23187	2500470	2500950	2500950	2500970
-8.18563	2079190	2080710	2080740	2080720	2080730		-8.18563	3093620	3092910	3092910	3092960		-8.18563	4460690	4461910	4461920	4461960		-8.18563	1460980	1463270	1463270	1463280		-8.18563	2501470	2500950	2500950	2500970
-8.13938	2078970	2080710	2080740	2080710	2080730		-8.13938	3093720	3092900	3092910	3092960		-8.13938	4463060	4461910	4461920	4461960		-8.13938	1462180	1463270	1463270	1463280		-8.13938	2502300	2500950	2500950	2500970
-8.09314	2079040	2080700	2080740	2080710	2080730		-8.09314	3092470	3092900	3092910	3092960		-8.09314	4462340	4461910	4461920	4461960		-8.09314	1465250	1463270	1463270	1463280		-8.09314	2500610	2500950	2500950	2500970
-8.0469	2079730	2080700	2080740	2080710	2080730		-8.0469	3094210	3092900	3092910	3092960		-8.0469	4462160	4461910	4461920	4461960		-8.0469	1464460	1463270	1463270	1463280		-8.0469	2500190	2500950	2500950	2500970
-8.00065	2080560	2080700	2080740	2080710	2080730		-8.00065	3093040	3092900	3092910	3092960		-8.00065	4464140	4461910	4461920	4461960		-8.00065	1463700	1463270	1463270	1463280		-8.00065	2500960	2500950	2500950	2500970
-7.95441	2080840	2080700	2080740	2080710	2080730		-7.95441	3090580	3092900	3092910	3092960		-7.95441	4462510	4461910	4461910	4461960		-7.95441	1463200	1463270	1463270	1463280		-7.95441	2500940	2500950	2500950	2500970
-7.90816	2081110	2080700	2080740	2080710	2080730		-7.90816	3092180	3092900	3092910	3092960		-7.90816	4463740	4461910	4461910	4461960		-7.90816	1463920	1463270	1463270	1463280		-7.90816	2501620	2500950	2500950	2500970
-7.86192	2079710	2080700	2080740	2080710	2080730		-7.86192	3092780	3092900	3092910	3092960		-7.86192	4461980	4461910	4461910	4461960		-7.86192	1463110	1463270	1463270	1463280		-7.86192	2502240	2500950	2500950	2500970
-7.81568	2079960	2080700	2080740	2080710	2080730		-7.81568	3093910	3092900	3092910	3092960		-7.81568	4463290	4461910	4461910	4461960		-7.81568	1463340	1463270	1463270	1463280		-7.81568	2503290	2500940	2500950	2500970
-7.76943	2080540	2080700	2080740	2080710	2080730		-7.76943	3092520	3092900	3092900	3092960		-7.76943	4461150	4461910	4461910	4461960		-7.76943	1462790	1463270	1463270	1463280		-7.76943	2501340	2500940	2500950	2500970
-7.72319	2079320	2080700	2080740	2080710	2080730		-7.72319	3092480	3092900	3092900	3092960		-7.72319	4460730	4461910	4461910	4461960		-7.72319	1463120	1463270	1463270	1463280		-7.72319	2498410	2500940	2500950	2500970
-7.67694	2081180	2080700	2080740	2080710	2080730		-7.67694	3093350	3092900	3092900	3092960		-7.67694	4462260	4461910	4461910	4461960		-7.67694	1462190	1463270	1463270	1463280		-7.67694	2501410	2500940	2500950	2500970
-7.6307	2080350	2080700	2080740	2080710	2080730		-7.6307	3092490	3092900	3092900	3092960		-7.6307	4462610	4461910	4461910	4461960		-7.6307	1461540	1463270	1463270	1463280		-7.6307	2502360	2500940	2500940	2500970
-7.58445	2080210	2080700	2080730	2080710	2080730		-7.58445	3093700	3092900	3092900	3092960		-7.58445	4460500	4461910	4461910	4461960		-7.58445	1462990	1463270	1463270	1463280		-7.58445	2502750	2500940	2500940	2500970
-7.53821	2081880	2080700	2080730	2080710	2080730		-7.53821	3092500	3092900	3092900	3092960		-7.53821	4461000	4461910	4461910	4461960		-7.53821	1462530	1463270	1463270	1463280		-7.53821	2503210	2500940	2500940	2500970
-7.49197	2082570	2080700	2080730	2080710	2080730		-7.49197	3093250	3092890	3092900	3092960		-7.49197	4461920	4461910	4461910	4461960		-7.49197	1461790	1463270	1463270	1463280		-7.49197	2501770	2500940	2500940	2500970
-7.44572	2080200	2080700	2080730	2080710	2080730		-7.44572	3095540	3092890	3092900	3092960		-7.44572	4462620	4461900	4461910	4461960		-7.44572	1462230	1463270	1463270	1463280		-7.44572	2502150	2500940	2500940	2500970
-7.39948	2079810	2080700	2080730	2080710	2080730		-7.39948	3093040	3092890	3092900	3092960		-7.39948	4462670	4461900	4461910	4461960		-7.39948	1463180	1463260	1463270	1463280		-7.39948	2500450	2500940	2500940	2500970
-7.35323	2081550	2080700	2080730	2080710	2080730		-7.35323	3092180	3092890	3092900	3092960		-7.35323	4462850	4461900	4461910	4461960		-7.35323	1463920	1463260	1463270	1463280		-7.35323	2499380	2500940	2500940	2500970
-7.30699	2081050	2080700	2080730	2080710	2080730		-7.30699	3093450	3092890	3092900	3092960		-7.30699	4462840	4461900	4461910	4461960		-7.30699	1464510	1463260	1463270	1463280		-7.30699	2499710	2500940	2500940	2500970
-7.26075	2080980	2080700	2080730	2080710	2080730		-7.26075	3092260	3092890	3092900	3092960		-7.26075	4460300	4461900	4461910	4461960		-7.26075	1464200	1463260	1463270	1463280		-7.26075	2500540	2500940	2500940	2500970
-7.2145	2081310	2080700	2080730	2080710	2080730		-7.2145	3094370	3092890	3092900	3092960		-7.2145	4462060	4461900	4461910	4461960		-7.2145	1463570	1463260	1463270	1463280		-7.2145	2500190	2500940	2500940	2500970
-7.16826	2081910	2080700	2080730	2080710	2080730		-7.16826	3093680	3092890	3092890	3092960		-7.16826	4461600	4461900	4461900	4461960		-7.16826	1464560	1463260	1463270	1463280		-7.16826	2500210	2500940	2500940	2500970
-7.12201	2080540	2080700	2080730	2080710	2080730		-7.12201	3095970	3092890	3092890	3092960		-7.12201	4462750	4461900	4461900	4461960		-7.12201	1463350	1463260	1463270	1463280		-7.12201	2500280	2500940	2500940	2500970
-7.07577	2080670	2080700	2080730	2080710	2080730		-7.07577	3094920	3092890	3092890	3092960		-7.07577	4461760	4461900	4461900	4461960		-7.07577	1463060	1463260	1463270	1463280		-7.07577	2500480	2500940	2500940	2500970
-7.02953	2081350	2080700	2080730	2080710	2080730		-7.02953	3094280	3092890	3092890	3092960		-7.02953	4461670	4461900	4461900	4461960		-7.02953	1462190	1463260	1463270	1463280		-7.02953	2501150	2500940	2500940	2500970
-6.98328	2082320	2080690	2080730	2080710	2080730		-6.98328	3093270	3092880	3092890	3092960		-6.98328	4463990	4461900	4461900	4461960		-6.98328	1461540	1463260	1463270	1463280		-6.98328	2501560	2500940	2500940	2500970
-6.93704	2081480	2080690	2080730	2080710	2080730		-6.93704	3093280	3092880	3092890	3092960		-6.93704	4463630	4461900	4461900	4461960		-6.93704	1462810	1463260	1463270	1463280		-6.93704	2501910	2500940	2500940	2500970
-6.89079	2080160	2080690	2080730	2080710	2080730		-6.89079	3094390	3092880	3092890	3092960		-6.89079	4463570	4461900	4461900	4461960		-6.89079	1463970	1463260	1463270	1463280		-6.89079	2500310	2500940	2500940	2500970
-6.84455	2079950	2080690	2080730	2080710	2080730		-6.84455	3094780	3092880	3092890	3092960		-6.84455	4462210	4461890	4461900	4461960		-6.84455	1463570	1463260	1463270	1463280		-6.84455	2499270	2500940	2500940	2500970
-6.79831	2080870	2080690	2080730	2080710	2080730		-6.79831	3093970	3092880	3092890	3092960		-6.79831	4459660	4461890	4461900	4461960		-6.79831	1462680	1463260	1463270	1463280		-6.79831	2501360	2500940	2500940	2500970
-6.75206	2081940	2080690	2080730	2080710	2080730		-6.75206	3094470	3092880	3092890	3092960		-6.75206	4461450	4461890	4461900	4461960		-6.75206	1461960	1463260	1463270	1463280		-6.75206	2503640	2500940	2500940	2500970
-6.70582	2080340	2080690	2080730	2080710	2080730		-6.70582	3093710	3092880	3092890	3092960		-6.70582	4462850	4461890	4461900	4461960		-6.70582	1462910	1463260	1463260	1463280		-6.70582	2500380	2500940	2500940	2500970
-6.65957	2078920	2080690	2080730	2080700	2080730		-6.65957	3093560	3092880	3092880	3092960		-6.65957	4463840	4461890	4461900	4461960		-6.65957	1462980	1463260	1463260	1463280		-6.65957	2500240	2500940	2500940	2500970
-6.61333	2079820	2080690	2080730	2080700	2080730		-6.61333	3094650	3092880	3092880	3092960		-6.61333	4463530	4461890	4461900	4461960		-6.61333	1463030	1463260	1463260	1463280		-6.61333	2502280	2500940	2500940	2500970
-6.56708	2080120	2080690	2080730	2080700	2080730		-6.56708	3093430	3092870	3092880	3092960		-6.56708	4461350	4461890	4461890	4461960		-6.56708	1464200	1463260	1463260	1463280		-6.56708	2501600	2500930	2500940	2500970
-6.52084	2081500	2080690	2080730	2080700	2080730		-6.52084	3093230	3092870	3092880	3092960		-6.52084	4462960	4461890	4461890	4461960		-6.52084	1462990	1463260	1463260	1463280		-6.52084	2502000	2500930	2500940	2500970
-6.4746	2080680	2080690	2080730	2080700	2080730		-6.4746	3092890	3092870	3092880	3092960		-6.4746	4464880	4461890	4461890	4461960		-6.4746	1463520	1463260	1463260	1463280		-6.4746	2502180	2500930	2500940	2500970
-6.42835	2080940	2080690	2080730	2080700	2080730		-6.42835	3093160	3092870	3092880	3092960		-6.42835	4462230	4461890	4461890	4461960		-6.42835	1463970	1463260	1463260	1463280		-6.42835	2501360	2500930	2500930	2500970
-6.38211	2083270	2080690	2080730	2080700	2080730		-6.38211	3093430	3092870	3092880	3092960		-6.38211	4460990	4461890	4461890	4461960		-6.38211	1464180	1463260	1463260	1463280		-6.38211	2500250	2500930	2500930	2500970
-6.33586	2081680	2080690	2080730	2080700	2080730		-6.33586	3094550	3092870	3092880	3092960		-6.33586	4459060	4461880	4461890	4461960		-6.33586	1465040	1463260	1463260	1463280		-6.33586	2501630	2500930	2500930	2500970
-6.28962	2081730	2080690	2080730	2080700	2080730		-6.28962	3092160	3092870	3092880	3092960		-6.28962	4458980	4461880	4461890	4461960		-6.28962	1464620	1463260	1463260	1463280		-6.28962	2500030	2500930	2500930	2500970
-6.24338	2079540	2080680	2080730	2080700	2080730		-6.24338	3092940	3092870	3092870	3092960		-6.24338	4461790	4461880	4461890	4461960		-6.24338	1463880	1463260	1463260	1463280		-6.24338	2498610	2500930	2500930	2500970
-6.19713	2079910	2080680	2080730	2080700	2080730		-6.19713	3094170	3092860	3092870	3092960		-6.19713	4462740	4461880	4461890	4461960		-6.19713	1463230	1463260	1463260	1463280		-6.19713	2499760	2500930	2500930	2500970
-6.15089	2080940	2080680	2080730	2080700	2080720		-6.15089	3092690	3092860	3092870	3092960		-6.15089	4462570	4461880	4461890	4461960		-6.15089	1462190	1463260	1463260	1463280		-6.15089	2501660	2500930	2500930	2500970
-6.10464	2079910	2080680	2080730	2080700	2080720		-6.10464	3093460	3092860	3092870	3092960		-6.10464	4461750	4461880	4461880	4461960		-6.10464	1463280	1463260	1463260	1463280		-6.10464	2503090	2500930	2500930	2500970
-6.0584	2080390	2080680	2080730	2080700	2080720		-6.0584	3095470	3092860	3092870	3092960		-6.0584	4462450	4461880	4461880	4461960		-6.0584	1463230	1463260	1463260	1463280		-6.0584	2502350	2500930	2500930	2500970
-6.01216	2080300	2080680	2080730	2080700	2080720		-6.01216	3092900	3092860	3092870	3092960		-6.01216	4461320	4461880	4461880	4461960		-6.01216	1462010	1463260	1463260	1463280		-6.01216	2500920	2500930	2500930	2500970
-5.96591	2080110	2080680	2080730	2080700	2080720		-5.96591	3091950	3092860	3092870	3092960		-5.96591	4461270	4461880	4461880	4461960		-5.96591	1462270	1463260	1463260	1463280		-5.96591	2501960	2500930	2500930	2500970
-5.91967	2081370	2080680	2080730	2080700	2080720		-5.91967	3090420	3092860	3092860	3092960		-5.91967	4462170	4461870	4461880	4461950		-5.91967	1462290	1463260	1463260	1463280		-5.91967	2503170	2500930	2500930	2500970
-5.87342	2079720	2080680	2080730	2080700	2080720		-5.87342	3090850	3092850	3092860	3092950		-5.87342	4460320	4461870	4461880	4461950		-5.87342	1463750	1463260	1463260	1463280		-5.87342	2500140	2500930	2500930	2500970
-5.82718	2080480	2080680	2080730	2080700	2080720		-5.82718	3090870	3092850	3092860	3092950		-5.82718	4461320	4461870	4461880	4461950		-5.82718	1465170	1463260	1463260	1463280		-5.82718	2501460	2500930	2500930	2500970
-5.78093	2080670	2080680	2080730	2080700	2080720		-5.78093	3091750	3092850	3092860	3092950		-5.78093	4464620	4461870	4461880	4461950		-5.78093	1464320	1463260	1463260	1463280		-5.78093	2502790	2500920	2500930	2500970
-5.73469	2080190	2080680	2080730	2080690	2080720		-5.73469	3091150	3092850	3092860	3092950		-5.73469	4460700	4461870	4461880	4461950		-5.73469	1462050	1463260	1463260	1463280		-5.73469	2499260	2500920	2500930	2500970
-5.68845	2079540	2080670	2080730	2080690	2080720		-5.68845	3093090	3092850	3092860	3092950		-5.68845	4459160	4461870	4461870	4461950		-5.68845	1462660	1463260	1463260	1463280		-5.68845	2501750	2500920	2500930	2500970
-5.6422	2081610	2080670	2080730	2080690	2080720		-5.6422	3091210	3092850	3092860	3092950		-5.6422	4463030	4461870	4461870	4461950		-5.6422	1464690	1463260	1463260	1463280		-5.6422	2500050	2500920	2500920	2500970
-5.59596	2081040	2080670	2080730	2080690	2080720		-5.59596	3090730	3092840	3092850	3092950		-5.59596	4464280	4461860	4461870	4461950		-5.59596	1463370	1463250	1463260	1463280		-5.59596	2499590	2500920	2500920	2500970
-5.54971	2080490	2080670	2080730	2080690	2080720		-5.54971	3090970	3092840	3092850	3092950		-5.54971	4461430	4461860	4461870	4461950		-5.54971	1463950	1463250	1463260	1463280		-5.54971	2501460	2500920	2500920	2500970
-5.50347	2081440	2080670	2080730	2080690	2080720		-5.50347	3092380	3092840	3092850	3092950		-5.50347	4461860	4461860	4461870	4461950		-5.50347	1463990	1463250	1463260	1463280		-5.50347	2500040	2500920	2500920	2500970
-5.45723	2080950	2080670	2080730	2080690	2080720		-5.45723	3092980	3092840	3092850	3092950		-5.45723	4465430	4461860	4461870	4461950		-5.45723	1464130	1463250	1463260	1463280		-5.45723	2499300	2500920	2500920	2500970
-5.41098	2081190	2080670	2080730	2080690	2080720		-5.41098	3091370	3092840	3092850	3092950		-5.41098	4463000	4461860	4461870	4461950		-5.41098	1464830	1463250	1463260	1463280		-5.41098	2500220	2500920	2500920	2500970
-5.36474	2081440	2080670	2080730	2080690	2080720		-5.36474	3092510	3092830	3092840	3092950		-5.36474	4460560	4461860	4461860	4461950		-5.36474	1462460	1463250	1463260	1463280		-5.36474	2502590	2500920	2500920	2500970
-5.31849	2081190	2080670	2080730	2080690	2080720		-5.31849	3095150	3092830	3092840	3092950		-5.31849	4463270	4461860	4461860	4461950		-5.31849	1463030	1463250	1463260	1463280		-5.31849	2501690	2500920	2500920	2500970
-5.27225	2081090	2080670	2080730	2080690	2080720		-5.27225	3092610	3092830	3092840	3092950		-5.27225	4463680	4461850	4461860	4461950		-5.27225	1463180	1463250	1463260	1463280		-5.27225	2499790	2500920	2500920	2500970
-5.22601	2079010	2080660	2080730	2080690	2080720		-5.22601	3092060	3092830	3092840	3092950		-5.22601	4463850	4461850	4461860	4461950		-5.22601	1462290	1463250	1463260	1463280		-5.22601	2500310	2500920	2500920	2500970
-5.17976	2079880	2080660	2080730	2080690	2080720		-5.17976	3091270	3092820	3092840	3092950		-5.17976	4462430	4461850	4461860	4461950		-5.17976	1462170	1463250	1463260	1463280		-5.17976	2500870	2500910	2500920	2500970
-5.13352	2084470	2080660	2080730	2080690	2080720		-5.13352	3091790	3092820	3092830	3092950		-5.13352	4461220	4461850	4461860	4461950		-5.13352	1463830	1463250	1463260	1463280		-5.13352	2502470	2500910	2500920	2500970
-5.08727	2081910	2080660	2080730	2080680	2080720		-5.08727	3092120	3092820	3092830	3092950		-5.08727	4462000	4461850	4461850	4461950		-5.08727	1464360	1463250	1463250	1463270		-5.08727	2499710	2500910	2500920	2500970
-5.04103	2083280	2080660	2080730	2080680	2080720		-5.04103	3093310	3092820	3092830	3092950		-5.04103	4464560	4461840	4461850	4461950		-5.04103	1462060	1463250	1463250	1463270		-5.04103	2501790	2500910	2500910	2500970
-4.99479	2081850	2080660	2080730	2080680	2080720		-4.99479	3090890	3092810	3092830	3092950		-4.99479	4464650	4461840	4461850	4461950		-4.99479	1462080	1463250	1463250	1463270		-4.99479	2499470	2500910	2500910	2500970
-4.94854	2081240	2080660	2080730	2080680	2080720		-4.94854	3091740	3092810	3092820	3092950		-4.94854	4462220	4461840	4461850	4461950		-4.94854	1463030	1463250	1463250	1463270		-4.94854	2501460	2500910	2500910	2500970
-4.9023	2080910	2080660	2080730	2080680	2080720		-4.9023	3093720	3092810	3092820	3092950		-4.9023	4460250	4461840	4461850	4461950		-4.9023	1464830	1463250	1463250	1463270		-4.9023	2500850	2500910	2500910	2500970
-4.85605	2080320	2080650	2080730	2080680	2080720		-4.85605	3092840	3092810	3092820	3092950		-4.85605	4461530	4461840	4461840	4461950		-4.85605	1463400	1463250	1463250	1463270		-4.85605	2498420	2500910	2500910	2500970
-4.80981	2078550	2080650	2080730	2080680	2080720		-4.80981	3093320	3092800	3092820	3092950		-4.80981	4464540	4461830	4461840	4461950		-4.80981	1464040	1463250	1463250	1463270		-4.80981	2499980	2500910	2500910	2500970
-4.76356	2081290	2080650	2080730	2080680	2080720		-4.76356	3091180	3092800	3092810	3092950		-4.76356	4462770	4461830	4461840	4461950		-4.76356	1464470	1463250	1463250	1463270		-4.76356	2503260	2500900	2500910	2500970
-4.71732	2079430	2080650	2080730	2080680	2080720		-4.71732	3094000	3092800	3092810	3092950		-4.71732	4464550	4461830	4461840	4461950		-4.71732	1463840	1463250	1463250	1463270		-4.71732	2501340	2500900	2500910	2500970
-4.67108	2081070	2080650	2080730	2080680	2080720		-4.67108	3092810	3092800	3092810	3092950		-4.67108	4465540	4461830	4461840	4461950		-4.67108	1462990	1463240	1463250	1463270		-4.67108	2499080	2500900	2500910	2500970
-4.62483	2080450	2080650	2080730	2080670	2080720		-4.62483	3091980	3092790	3092810	3092950		-4.62483	4460900	4461820	4461830	4461950		-4.62483	1462460	1463240	1463250	1463270		-4.62483	2500070	2500900	2500900	2500970
-4.57859	2081150	2080640	2080730	2080670	2080720		-4.57859	3092730	3092790	3092800	3092950		-4.57859	4460800	4461820	4461830	4461950		-4.57859	1463400	1463240	1463250	1463270		-4.57859	2501850	2500900	2500900	2500970
-4.53234	2080950	2080640	2080730	2080670	2080710		-4.53234	3094180	3092790	3092800	3092950		-4.53234	4458240	4461820	4461830	4461950		-4.53234	1463430	1463240	1463250	1463270		-4.53234	2501270	2500900	2500900	2500970
-4.4861	2079360	2080640	2080730	2080670	2080710		-4.4861	3093580	3092780	3092800	3092950		-4.4861	4459900	4461820	4461830	4461950		-4.4861	1462570	1463240	1463250	1463270		-4.4861	2501340	2500900	2500900	2500970
-4.43986	2079570	2080640	2080730	2080670	2080710		-4.43986	3093160	3092780	3092790	3092950		-4.43986	4460740	4461810	4461820	4461950		-4.43986	1462160	1463240	1463250	1463270		-4.43986	2500780	2500900	2500900	2500970
-4.39361	2080450	2080640	2080730	2080670	2080710		-4.39361	3093600	3092770	3092790	3092950		-4.39361	4460930	4461810	4461820	4461950		-4.39361	1463660	1463240	1463250	1463270		-4.39361	2501460	2500890	2500900	2500970
-4.34737	2081050	2080640	2080730	2080670	2080710		-4.34737	3092920	3092770	3092790	3092950		-4.34737	4461300	4461810	4461820	4461950		-4.34737	1463220	1463240	1463250	1463270		-4.34737	2500060	2500890	2500900	2500970
-4.30112	2081290	2080630	2080730	2080670	2080710		-4.30112	3093130	3092770	3092780	3092950		-4.30112	4461550	4461800	4461810	4461950		-4.30112	1464560	1463240	1463250	1463270		-4.30112	2499730	2500890	2500890	2500970
-4.25488	2081110	2080630	2080730	2080660	2080710		-4.25488	3092410	3092760	3092780	3092950		-4.25488	4464090	4461800	4461810	4461950		-4.25488	1464520	1463240	1463250	1463270		-4.25488	2501160	2500890	2500890	2500970
-4.20864	2080660	2080630	2080730	2080660	2080710		-4.20864	3094010	3092760	3092780	3092950		-4.20864	4462200	4461800	4461810	4461950		-4.20864	1464300	1463240	1463240	1463270		-4.20864	2502010	2500890	2500890	2500970
-4.16239	2081410	2080630	2080730	2080660	2080710		-4.16239	3091610	3092750	3092770	3092950		-4.16239	4460730	4461790	4461810	4461950		-4.16239	1463320	1463240	1463240	1463270		-4.16239	2501240	2500890	2500890	2500970
-4.11615	2081300	2080620	2080730	2080660	2080710		-4.11615	3090550	3092750	3092770	3092950		-4.11615	4464170	4461790	4461800	4461950		-4.11615	1463420	1463240	1463240	1463270		-4.11615	2500860	2500880	2500890	2500970
-4.0699	2079800	2080620	2080730	2080660	2080710		-4.0699	3090480	3092750	3092760	3092950		-4.0699	4465800	4461790	4461800	4461950		-4.0699	1463720	1463230	1463240	1463270		-4.0699	2501480	2500880	2500890	2500970
-4.02366	2082150	2080620	2080730	2080660	2080710		-4.02366	3091740	3092740	3092760	3092950		-4.02366	4463590	4461780	4461800	4461950		-4.02366	1463590	1463230	1463240	1463270		-4.02366	2499690	2500880	2500880	2500970
-3.97742	2081840	2080620	2080730	2080660	2080710		-3.97742	3092650	3092740	3092760	3092940		-3.97742	4463480	4461780	4461790	4461950		-3.97742	1464440	1463230	1463240	1463270		-3.97742	2501740	2500880	2500880	2500970
-3.93117	2079790	2080610	2080730	2080650	2080710		-3.93117	3091990	3092730	3092750	3092940		-3.93117	4464000	4461780	4461790	4461950		-3.93117	1464430	1463230	1463240	1463270		-3.93117	2501000	2500880	2500880	2500970
-3.88493	2081080	2080610	2080730	2080650	2080710		-3.88493	3090980	3092730	3092750	3092940		-3.88493	4462800	4461770	4461780	4461950		-3.88493	1463780	1463230	1463240	1463270		-3.88493	2502150	2500870	2500880	2500970
-3.83868	2080380	2080610	2080730	2080650	2080710		-3.83868	3092300	3092720	3092740	3092940		-3.83868	4464930	4461770	4461780	4461950		-3.83868	1463360	1463230	1463240	1463270		-3.83868	2502760	2500870	2500880	2500970
-3.79244	2080240	2080610	2080730	2080650	2080710		-3.79244	3091620	3092720	3092740	3092940		-3.79244	4461850	4461760	4461780	4461950		-3.79244	1463350	1463230	1463240	1463270		-3.79244	2500100	2500870	2500870	2500970
-3.74619	2080890	2080600	2080730	2080650	2080700		-3.74619	3091600	3092710	3092730	3092940		-3.74619	4458190	4461760	4461770	4461950		-3.74619	1462730	1463230	1463240	1463270		-3.74619	2499170	2500870	2500870	2500970
-3.69995	2080620	2080600	2080730	2080640	2080700		-3.69995	3092790	3092700	3092730	3092940		-3.69995	4457970	4461750	4461770	4461950		-3.69995	1463580	1463230	1463230	1463270		-3.69995	2500840	2500870	2500870	2500970
-3.65371	2081040	2080600	2080730	2080640	2080700		-3.65371	3091010	3092700	3092720	3092940		-3.65371	4460790	4461750	4461760	4461950		-3.65371	1462840	1463220	1463230	1463270		-3.65371	2501010	2500860	2500870	2500970
-3.60746	2080870	2080590	2080730	2080640	2080700		-3.60746	3092900	3092690	3092720	3092940		-3.60746	4462430	4461740	4461760	4461950		-3.60746	1462490	1463220	1463230	1463270		-3.60746	2501220	2500860	2500870	2500970
-3.56122	2082150	2080590	2080730	2080640	2080700		-3.56122	3092650	3092690	3092710	3092940		-3.56122	4462130	4461740	4461750	4461950		-3.56122	1462400	1463220	1463230	1463270		-3.56122	2503170	2500860	2500860	2500970
-3.51497	2081700	2080590	2080730	2080640	2080700		-3.51497	3094380	3092680	3092700	3092940		-3.51497	4460880	4461730	4461750	4461940		-3.51497	1464340	1463220	1463230	1463270		-3.51497	2502010	2500850	2500860	2500970
-3.46873	2081380	2080580	2080730	2080630	2080700		-3.46873	3091430	3092670	3092700	3092940		-3.46873	4460890	4461730	4461740	4461940		-3.46873	1463800	1463220	1463230	1463270		-3.46873	2502100	2500850	2500860	2500970
-3.42249	2079590	2080580	2080730	2080630	2080700		-3.42249	3091460	3092660	3092690	3092940		-3.42249	4461650	4461720	4461740	4461940		-3.42249	1463240	1463220	1463230	1463270		-3.42249	2500400	2500850	2500860	2500970
-3.37624	2078510	2080580	2080730	2080630	2080700		-3.37624	3092110	3092660	3092680	3092940		-3.37624	4461070	4461720	4461730	4461940		-3.37624	1462490	1463220	1463230	1463270		-3.37624	2501550	2500850	2500850	2500960
-3.33	2080400	2080570	2080730	2080620	2080700		-3.33	3094200	3092650	3092680	3092940		-3.33	4460880	4461710	4461730	4461940		-3.33	1462750	1463210	1463230	1463270		-3.33	2501960	2500840	2500850	2500960
-3.28375	2080460	2080570	2080730	2080620	2080700		-3.28375	3094100	3092640	3092670	3092940		-3.28375	4462690	4461700	4461720	4461940		-3.28375	1463670	1463210	1463220	1463270		-3.28375	2503940	2500840	2500850	2500960
-3.23751	2079380	2080560	2080720	2080620	2080690		-3.23751	3091300	3092630	3092660	3092940		-3.23751	4461750	4461700	4461720	4461940		-3.23751	1464490	1463210	1463220	1463270		-3.23751	2502820	2500840	2500840	2500960
-3.19127	2080920	2080560	2080720	2080620	2080690		-3.19127	3090700	3092620	3092650	3092930		-3.19127	4459920	4461690	4461710	4461940		-3.19127	1462460	1463210	1463220	1463270		-3.19127	2502550	2500830	2500840	2500960
-3.14502	2080880	2080550	2080720	2080610	2080690		-3.14502	3091330	3092610	3092650	3092930		-3.14502	4463580	4461680	4461700	4461940		-3.14502	1462330	1463210	1463220	1463270		-3.14502	2502370	2500830	2500840	2500960
-3.09878	2079110	2080550	2080720	2080610	2080690		-3.09878	3092480	3092610	3092640	3092930		-3.09878	4462600	4461680	4461700	4461940		-3.09878	1462330	1463200	1463220	1463270		-3.09878	2500920	2500830	2500830	2500960
-3.05253	2079270	2080540	2080720	2080610	2080690		-3.05253	3091950	3092600	3092630	3092930		-3.05253	4459360	4461670	4461690	4461940		-3.05253	1464530	1463200	1463220	1463270		-3.05253	2501320	2500820	2500830	2500960
-3.00629	2081470	2080540	2080720	2080600	2080690		-3.00629	3090710	3092590	3092620	3092930		-3.00629	4461640	4461660	4461680	4461940		-3.00629	1465610	1463200	1463210	1463270		-3.00629	2501790	2500820	2500820	2500960
-2.96005	2080750	2080530	2080720	2080600	2080690		-2.96005	3091170	3092570	3092610	3092930		-2.96005	4460940	4461650	4461670	4461940		-2.96005	1464670	1463200	1463210	1463270		-2.96005	2498760	2500810	2500820	2500960
-2.9138	2079130	2080520	2080720	2080590	2080680		-2.9138	3091770	3092560	3092600	3092930		-2.9138	4459550	4461640	4461660	4461940		-2.9138	1463560	1463200	1463210	1463270		-2.9138	2502320	2500810	2500820	2500960
-2.86756	2078670	2080520	2080720	2080590	2080680		-2.86756	3092260	3092550	3092590	3092930		-2.86756	4460950	4461630	4461660	4461940		-2.86756	1462410	1463190	1463210	1463260		-2.86756	2501410	2500800	2500810	2500960
-2.82131	2078990	2080510	2080720	2080590	2080680		-2.82131	3091680	3092540	3092580	3092930		-2.82131	4464130	4461620	4461650	4461940		-2.82131	1462120	1463190	1463210	1463260		-2.82131	2499850	2500800	2500810	2500960
-2.77507	2078400	2080500	2080720	2080580	2080680		-2.77507	3091960	3092530	3092570	3092930		-2.77507	4464870	4461610	4461640	4461940		-2.77507	1461190	1463190	1463200	1463260		-2.77507	2501000	2500790	2500800	2500960
-2.72882	2079220	2080500	2080720	2080580	2080680		-2.72882	3091810	3092510	3092550	3092920		-2.72882	4459850	4461600	4461630	4461930		-2.72882	1462150	1463190	1463200	1463260		-2.72882	2502120	2500790	2500800	2500960
-2.68258	2078790	2080490	2080720	2080570	2080670		-2.68258	3091450	3092500	3092540	3092920		-2.68258	4461680	4461590	4461620	4461930		-2.68258	1464290	1463180	1463200	1463260		-2.68258	2500130	2500780	2500790	2500960
-2.63634	2079570	2080480	2080720	2080570	2080670		-2.63634	3093000	3092480	3092530	3092920		-2.63634	4461990	4461580	4461610	4461930		-2.63634	1463460	1463180	1463200	1463260		-2.63634	2499550	2500780	2500790	2500960
-2.59009	2080170	2080470	2080720	2080560	2080670		-2.59009	3091490	3092470	3092510	3092920		-2.59009	4461080	4461570	4461600	4461930		-2.59009	1462340	1463180	1463190	1463260		-2.59009	2500750	2500770	2500780	2500960
-2.54385	2081780	2080460	2080720	2080560	2080670		-2.54385	3094200	3092450	3092500	3092920		-2.54385	4459420	4461550	4461580	4461930		-2.54385	1464120	1463170	1463190	1463260		-2.54385	2500600	2500760	2500770	2500960
-2.4976	2081100	2080450	2080720	2080550	2080660		-2.4976	3092370	3092430	3092480	3092920		-2.4976	4461270	4461540	4461570	4461930		-2.4976	1466110	1463170	1463190	1463260		-2.4976	2501320	2500760	2500770	2500960
-2.45136	2079430	2080440	2080720	2080540	2080660		-2.45136	3091930	3092420	3092470	3092910		-2.45136	4459230	4461520	4461560	4461930		-2.45136	1463330	1463170	1463190	1463260		-2.45136	2502390	2500750	2500760	2500960
-2.40512	2082000	2080430	2080720	2080540	2080660		-2.40512	3092420	3092400	3092450	3092910		-2.40512	4460920	4461510	4461540	4461930		-2.40512	1462790	1463160	1463180	1463260		-2.40512	2502730	2500740	2500750	2500960
-2.35887	2081810	2080420	2080710	2080530	2080650		-2.35887	3088540	3092380	3092430	3092910		-2.35887	4460570	4461490	4461530	4461920		-2.35887	1463780	1463160	1463180	1463260		-2.35887	2500850	2500730	2500740	2500960
-2.31263	2082240	2080410	2080710	2080520	2080650		-2.31263	3091030	3092360	3092410	3092910		-2.31263	4461530	4461480	4461510	4461920		-2.31263	1463510	1463150	1463180	1463260		-2.31263	2500010	2500720	2500740	2500960
-2.26638	2080860	2080400	2080710	2080510	2080650		-2.26638	3090050	3092330	3092390	3092910		-2.26638	4461170	4461460	4461500	4461920		-2.26638	1463370	1463150	1463170	1463260		-2.26638	2499700	2500710	2500730	2500960
-2.22014	2079530	2080380	2080710	2080500	2080640		-2.22014	3089990	3092310	3092370	3092900		-2.22014	4461250	4461440	4461480	4461920		-2.22014	1461620	1463140	1463170	1463250		-2.22014	2498940	2500700	2500720	2500960
-2.1739	2079890	2080370	2080710	2080500	2080640		-2.1739	3089770	3092290	3092350	3092900		-2.1739	4462280	4461420	4461460	4461920		-2.1739	1462330	1463140	1463160	1463250		-2.1739	2501880	2500690	2500710	2500960
-2.12765	2078810	2080350	2080710	2080490	2080630		-2.12765	3091930	3092260	3092330	3092900		-2.12765	4460900	4461400	4461440	4461920		-2.12765	1463770	1463130	1463160	1463250		-2.12765	2501050	2500680	2500700	2500960
-2.08141	2078610	2080340	2080710	2080480	2080630		-2.08141	3092810	3092230	3092300	3092890		-2.08141	4462660	4461380	4461420	4461910		-2.08141	1463300	1463130	1463150	1463250		-2.08141	2501340	2500670	2500690	2500960
-2.03516	2081060	2080320	2080710	2080470	2080620		-2.03516	3095260	3092200	3092270	3092890		-2.03516	4462310	4461350	4461400	4461910		-2.03516	1464340	1463120	1463150	1463250		-2.03516	2502280	2500660	2500680	2500950
-1.98892	2080840	2080300	2080710	2080450	2080620		-1.98892	3091090	3092170	3092250	3092890		-1.98892	4461270	4461330	4461380	4461910		-1.98892	1463970	1463110	1463140	1463250		-1.98892	2501960	2500650	2500660	2500950
-1.94267	2080740	2080280	2080700	2080440	2080610		-1.94267	3092960	3092130	3092220	3092880		-1.94267	4462520	4461300	4461350	4461910		-1.94267	1462800	1463110	1463140	1463250		-1.94267	2500500	2500630	2500650	2500950
-1.89643	2081590	2080260	2080700	2080430	2080600		-1.89643	3093140	3092100	3092180	3092880		-1.89643	4463560	4461270	4461330	4461900		-1.89643	1462440	1463100	1463130	1463240		-1.89643	2500380	2500620	2500640	2500950
-1.85019	2078790	2080240	2080700	2080410	2080600		-1.85019	3092010	3092060	3092150	3092870		-1.85019	4461430	4461240	4461300	4461900		-1.85019	1464410	1463090	1463130	1463240		-1.85019	2499930	2500600	2500620	2500950
-1.80394	2079360	2080210	2080700	2080400	2080590		-1.80394	3091200	3092020	3092110	3092870		-1.80394	4460620	4461200	4461270	4461900		-1.80394	1462910	1463080	1463120	1463240		-1.80394	2498580	2500590	2500610	2500950
-1.7577	2080520	2080180	2080700	2080380	2080580		-1.7577	3090380	3091970	3092070	3092860		-1.7577	4462240	4461170	4461240	4461890		-1.7577	1463870	1463070	1463110	1463240		-1.7577	2501910	2500570	2500590	2500950
-1.71145	2080020	2080150	2080700	2080360	2080570		-1.71145	3090980	3091920	3092030	3092860		-1.71145	4462930	4461130	4461200	4461890		-1.71145	1465240	1463060	1463100	1463240		-1.71145	2500960	2500550	2500570	2500950
-1.66521	2078790	2080120	2080690	2080340	2080560		-1.66521	3089450	3091870	3091990	3092850		-1.66521	4461110	4461090	4461170	4461880		-1.66521	1462860	1463050	1463100	1463230		-1.66521	2500500	2500530	2500550	2500950
-1.61897	2080010	2080090	2080690	2080320	2080550		-1.61897	3091580	3091820	3091940	3092840		-1.61897	4456130	4461040	4461130	4461880		-1.61897	1464440	1463040	1463090	1463230		-1.61897	2499880	2500500	2500530	2500940
-1.57272	2080070	2080050	2080690	2080300	2080530		-1.57272	3089760	3091760	3091880	3092840		-1.57272	4460510	4460990	4461080	4461870		-1.57272	1462960	1463020	1463080	1463230		-1.57272	2499350	2500480	2500510	2500940
-1.52648	2079460	2080000	2080690	2080280	2080520		-1.52648	3092000	3091690	3091830	3092830		-1.52648	4461750	4460940	4461040	4461860		-1.52648	1462840	1463010	1463070	1463220		-1.52648	2499940	2500450	2500480	2500940
-1.48023	2078680	2079960	2080680	2080250	2080500		-1.48023	3093420	3091620	3091770	3092820		-1.48023	4459100	4460880	4460990	4461860		-1.48023	1462430	1462990	1463060	1463220		-1.48023	2497570	2500420	2500460	2500940
-1.43399	2079340	2079910	2080680	2080220	2080480		-1.43399	3091310	3091540	3091700	3092810		-1.43399	4459750	4460820	4460930	4461850		-1.43399	1461920	1462980	1463040	1463210		-1.43399	2500830	2500390	2500430	2500930
-1.38775	2079630	2079850	2080680	2080180	2080460		-1.38775	3091250	3091460	3091630	3092790		-1.38775	4462210	4460750	4460870	4461840		-1.38775	1460870	1462960	1463030	1463210		-1.38775	2502070	2500360	2500400	2500930
-1.3415	2080300	2079780	2080670	2080150	2080440		-1.3415	3089220	3091360	3091550	3092780		-1.3415	4462840	4460670	4460810	4461830		-1.3415	1461180	1462940	1463020	1463200		-1.3415	2502370	2500320	2500360	2500930
-1.29526	2079250	2079710	2080670	2080110	2080410		-1.29526	3090510	3091260	3091460	3092760		-1.29526	4462010	4460590	4460730	4461810		-1.29526	1462870	1462920	1463000	1463200		-1.29526	2501520	2500280	2500320	2500930
-1.24901	2080840	2079630	2080660	2080060	2080380		-1.24901	3090680	3091140	3091360	3092750		-1.24901	4463390	4460490	4460660	4461800		-1.24901	1463160	1462890	1462980	1463190		-1.24901	2500070	2500230	2500280	2500920
-1.20277	2079110	2079530	2080660	2080010	2080340		-1.20277	3092400	3091020	3091260	3092720		-1.20277	4462510	4460390	4460570	4461780		-1.20277	1462950	1462860	1462960	1463180		-1.20277	2500570	2500180	2500240	2500920
-1.15653	2080920	2079420	2080650	2079950	2080300		-1.15653	3091730	3090870	3091140	3092700		-1.15653	4460870	4460270	4460470	4461760		-1.15653	1462040	1462830	1462940	1463170		-1.15653	2501210	2500120	2500180	2500910
-1.11028	2078490	2079300	2080650	2079880	2080250		-1.11028	3091400	3090720	3091010	3092670		-1.11028	4460960	4460140	4460360	4461740		-1.11028	1464270	1462800	1462920	1463160		-1.11028	2498550	2500060	2500130	2500900
-1.06404	2080130	2079150	2080640	2079800	2080190		-1.06404	3091350	3090540	3090860	3092640		-1.06404	4459390	4459990	4460240	4461710		-1.06404	1462740	1462760	1462890	1463150		-1.06404	2499090	2499990	2500060	2500900
-1.01779	2079020	2078980	2080630	2079700	2080120		-1.01779	3089790	3090330	3090700	3092600		-1.01779	4457730	4459820	4460110	4461670		-1.01779	1463080	1462710	1462860	1463130		-1.01779	2499850	2499900	2499990	2500890
-0.971549	2078690	2078780	2080620	2079590	2080040		-0.971549	3089200	3090100	3090510	3092550		-0.971549	4461620	4459620	4459950	4461630		-0.971549	1463230	1462660	1462830	1463110		-0.971549	2501500	2499810	2499900	2500880
-0.925305	2080160	2078530	2080610	2079460	2079940		-0.925305	3090120	3089830	3090300	3092500		-0.925305	4461100	4459390	4459770	4461570		-0.925305	1461790	1462590	1462790	1463080		-0.925305	2501440	2499700	2499810	2500860
-0.879061	2078360	2078230	2080600	2079300	2079810		-0.879061	3089120	3089510	3090050	3092430		-0.879061	4460220	4459110	4459570	4461500		-0.879061	1463130	1462520	1462750	1463050		-0.879061	2500380	2499570	2499700	2500850
-0.832817	2079090	2077870	2080590	2079100	2079650		-0.832817	3088470	3089140	3089770	3092340		-0.832817	4460280	4458780	4459340	4461410		-0.832817	1462720	1462430	1462700	1463010		-0.832817	2500020	2499430	2499570	2500830
-0.786573	2079510	2077400	2080570	2078860	2079450		-0.786573	3087260	3088700	3089440	3092230		-0.786573	4458420	4458380	4459060	4461280		-0.786573	1461540	1462320	1462640	1462960		-0.786573	2500940	2499250	2499420	2500800
-0.740328	2078190	2076820	2080550	2078550	2079190		-0.740328	3087990	3088170	3089050	3092080		-0.740328	4458510	4457880	4458730	4461110		-0.740328	1462130	1462190	1462570	1462900		-0.740328	2498560	2499030	2499230	2500770
-0.694084	2076820	2076060	2080530	2078170	2078840		-0.694084	3086550	3087500	3088580	3091890		-0.694084	4461140	4457250	4458330	4460870		-0.694084	1462690	1462020	1462490	1462800		-0.694084	2498720	2498770	2499010	2500730
-0.64784	2075910	2075070	2080500	2077690	2078360		-0.64784	3086600	3086670	3088010	3091620		-0.64784	4458070	4456440	4457850	4460550		-0.64784	1462720	1461800	1462400	1462680		-0.64784	2498750	2498440	2498740	2500670
-0.601596	2074030	2073740	2080460	2077070	2077680		-0.601596	3087850	3085600	3087310	3091250		-0.601596	4454740	4455410	4457250	4460130		-0.601596	1462720	1461520	1462280	1462520		-0.601596	2496840	2498010	2498400	2500590
-0.555352	2074120	2071950	2080420	2076300	2076710		-0.555352	3084770	3084200	3086430	3090730		-0.555352	4451280	4454110	4456490	4459590		-0.555352	1461640	1461150	1462140	1462300		-0.555352	2498650	2497460	2497960	2500470
-0.509108	2070280	2069480	2080360	2075330	2075260		-0.509108	3082230	3082340	3085310	3089990		-0.509108	4450030	4452500	4455510	4458950		-0.509108	1461270	1460690	1461950	1462020		-0.509108	2497140	2496730	2497400	2500310
-0.462864	2066510	2066040	2080290	2074130	2073100		-0.462864	3081500	3079880	3083850	3089000		-0.462864	4450220	4450550	4454240	4458270		-0.462864	1460640	1460120	1461720	1461680		-0.462864	2495010	2495760	2496670	2500060
-0.41662	2062240	2061360	2080190	2072670	2069980		-0.41662	3077710	3076710	3081920	3087750		-0.41662	4446760	4448250	4452570	4457650		-0.41662	1459020	1459420	1461420	1461290		-0.41662	2494540	2494480	2495710	2499740
-0.370376	2054430	2055760	2080050	2070940	2066250		-0.370376	3070900	3072770	3079370	3086360		-0.370376	4445350	4445580	4450350	4457190		-0.370376	1457640	1458620	1461010	1460890		-0.370376	2491820	2492830	2494450	2499350
-0.324132	2050260	2051040	2079850	2068960	2063710		-0.324132	3065810	3068120	3076000	3085090		-0.324132	4440910	4442480	4447450	4457000		-0.324132	1456780	1457720	1460480	1460530		-0.324132	2489580	2490840	2492820	2498990
-0.277887	2050190	2049410	2079580	2066750	2064550		-0.277887	3060520	3062880	3071580	3084260		-0.277887	4436040	4438840	4443690	4457110		-0.277887	1455540	1456740	1459760	1460260		-0.277887	2488370	2488570	2490760	2498790
-0.231643	2049370	2050090	2079200	2064400	2067970		-0.231643	3056160	3057130	3065950	3084140		-0.231643	4432520	4434530	4438980	4457510		-0.231643	1454710	1455680	1458830	1460130		-0.231643	2485780	2486110	2488240	2498840
-0.185399	2051510	2050760	2078690	2062010	2071540		-0.185399	3048730	3050870	3059060	3084770		-0.185399	4428650	4429470	4433340	4458100		-0.185399	1452760	1454520	1457630	1460170		-0.185399	2482460	2483450	2485300	2499120
-0.139155	2051160	2050540	2078100	2059710	2074200		-0.139155	3043350	3044060	3051080	3085950		-0.139155	4424670	4423760	4426950	4458770		-0.139155	1452370	1453270	1456170	1460370		-0.139155	2480210	2480620	2482080	2499510
-0.0929111	2050050	2049710	2077520	2057660	2076000		-0.0929111	3037130	3036860	3042490	3087330		-0.0929111	4418990	4417710	4420250	4459420		-0.0929111	1452080	1451920	1454510	1460690		-0.0929111	2477610	2477710	2478800	2499880
-0.046667	2049070	2048840	2077100	2056010	2077200		-0.046667	3030340	3029760	3034080	3088640		-0.046667	4413020	4411890	4413860	4459990		-0.046667	1450460	1450560	1452760	1461080		-0.046667	2475680	2474980	2475780	2500170
-0.000422907	2049390	2048420	2076990	2054890	2078010		-0.000422907	3024190	3023590	3026840	3089710		-0.000422907	4405120	4407030	4408550	4460450		-0.000422907	1450410	1449310	1451110	1461480		-0.000422907	2472720	2472770	2473360	2500380
0.0458212	2049730	2048730	2077220	2054400	2078590		0.0458212	3021090	3019310	3021750	3090520		0.0458212	4403780	4403840	4405000	4460790		0.0458212	1449930	1448360	1449790	1461850		0.0458212	2471370	2471380	2471830	2500520
0.0920653	2049200	2049780	2077690	2054570	2079000		0.0920653	3018440	3017710	3019570	3091100		0.0920653	4400810	4402810	4403730	4461050		0.0920653	1447730	1447880	1449000	1462160		0.0920653	2470180	2471050	2471400	2500620
0.138309	2050760	2051480	2078260	2055390	2079300		0.138309	3016950	3019110	3020570	3091510		0.138309	4403560	4404120	4404840	4461230		0.138309	1447190	1447980	1448850	1462410		0.138309	2470100	2471800	2472080	2500690
0.184553	2053270	2053630	2078780	2056790	2079530		0.184553	3018630	3023290	3024460	3091800		0.184553	4407350	4407500	4408090	4461370		0.184553	1447740	1448680	1449360	1462600		0.184553	2471270	2473510	2473740	2500740
0.230798	2058200	2056070	2079180	2058650	2079710		0.230798	3025900	3029520	3030470	3092010		0.230798	4409870	4412360	4412850	4461470		0.230798	1448580	1449850	1450390	1462740		0.230798	2474670	2475890	2476080	2500780
0.277042	2060450	2058670	2079450	2060840	2079850		0.277042	3035460	3036760	3037560	3092170		0.277042	4413590	4417930	4418340	4461550		0.277042	1449410	1451310	1451750	1462840		0.277042	2477180	2478580	2478740	2500810
0.323286	2062740	2061290	2079610	2063190	2079960		0.323286	3041700	3043940	3044610	3092290		0.323286	4421600	4423390	4423750	4461600		0.323286	1452980	1452820	1453180	1462920		0.323286	2480290	2481220	2481360	2500830
0.36953	2063750	2063820	2079680	2065570	2080050		0.36953	3049970	3050130	3050710	3092380		0.36953	4428490	4428070	4428380	4461650		0.36953	1454590	1454160	1454460	1462980		0.36953	2483430	2483480	2483600	2500850
0.415774	2067020	2066160	2079660	2067840	2080130		0.415774	3054560	3054670	3055180	3092450		0.415774	4431910	4431460	4431730	4461690		0.415774	1455040	1455180	1455440	1463020		0.415774	2486200	2485130	2485240	2500860
0.462018	2067380	2068200	2079560	2069930	2080190		0.462018	3061280	3057170	3057620	3092510		0.462018	4434610	4433270	4433510	4461720		0.462018	1457090	1455770	1455990	1463060		0.462018	2488250	2486010	2486110	2500870
0.508262	2070440	2069890	2079350	2071770	2080240		0.508262	3064810	3057450	3057860	3092560		0.508262	4436920	4433350	4433570	4461740		0.508262	1456660	1455890	1456080	1463090		0.508262	2487560	2486060	2486150	2500880
0.554506	2071870	2071180	2079030	2073340	2080280		0.554506	3060350	3055500	3055860	3092600		0.554506	4434340	4431720	4431920	4461760		0.554506	1454830	1455530	1455700	1463110		0.554506	2487000	2485270	2485350	2500890
0.60075	2072380	2072070	2078570	2074640	2080320		0.60075	3054180	3051450	3051790	3092630		0.60075	4430520	4428480	4428670	4461780		0.60075	1455360	1454720	1454880	1463120		0.60075	2483880	2483710	2483780	2500900
0.646994	2071470	2072610	2078020	2075710	2080350		0.646994	3045700	3045670	3045980	3092660		0.646994	4427420	4423950	4424120	4461790		0.646994	1454360	1453550	1453700	1463140		0.646994	2481790	2481520	2481590	2500900
0.693239	2070130	2072930	2077470	2076550	2080380		0.693239	3034790	3038770	3039050	3092680		0.693239	4419730	4418590	4418750	4461800		0.693239	1452850	1452170	1452300	1463150		0.693239	2478360	2478930	2479000	2500910
0.739483	2072790	2073230	2077090	2077220	2080400		0.739483	3027970	3031620	3031880	3092700		0.739483	4410660	4413080	4413230	4461810		0.739483	1451080	1450770	1450890	1463160		0.739483	2475980	2476260	2476320	2500910
0.785727	2074150	2073690	2077000	2077750	2080420		0.785727	3024720	3025310	3025550	3092720		0.785727	4406890	4408250	4408390	4461820		0.785727	1449260	1449590	1449700	1463170		0.785727	2474400	2473880	2473930	2500920
0.831971	2074690	2074370	2077250	2078160	2080440		0.831971	3020160	3020920	3021150	3092730		0.831971	4401540	4404880	4405010	4461830		0.831971	1448480	1448870	1448980	1463170		0.831971	2471290	2472150	2472200	2500920
0.878215	2073890	2075210	2077750	2078480	2080450		0.878215	3021590	3019300	3019520	3092740		0.878215	4403080	4403600	4403730	4461830		0.878215	1448380	1448770	1448870	1463180		0.878215	2471400	2471370	2471420	2500920
0.924459	2075360	2076070	2078360	2078720	2080460		0.924459	3023930	3020840	3021050	3092750		0.924459	4408490	4404710	4404830	4461840		0.924459	1451350	1449320	1449420	1463190		0.924459	2473340	2471700	2471740	2500920
0.970703	2078120	2076840	2078920	2078920	2080480		0.970703	3029340	3025380	3025580	3092760		0.970703	4413160	4408100	4408220	4461840		0.970703	1451000	1450470	1450560	1463190		0.970703	2475260	2473130	2473170	2500920
1.01695	2076410	2077450	2079370	2079070	2080480		1.01695	3035950	3032260	3032460	3092770		1.01695	4415220	4413320	4413430	4461850		1.01695	1451260	1452020	1452110	1463190		1.01695	2478410	2475480	2475520	2500920
1.06319	2076050	2077910	2079710	2079190	2080490		1.06319	3042420	3040520	3040710	3092770		1.06319	4423930	4419650	4419770	4461850		1.06319	1452960	1453760	1453840	1463190		1.06319	2479570	2478460	2478500	2500930
1.10944	2077330	2078240	2079940	2079280	2080500		1.10944	3047930	3049150	3049340	3092780		1.10944	4427850	4426360	4426470	4461850		1.10944	1456920	1455470	1455560	1463200		1.10944	2481910	2481730	2481770	2500930
1.15568	2078340	2078480	2080110	2079350	2080500		1.15568	3057210	3057310	3057490	3092780		1.15568	4432540	4432790	4432900	4461850		1.15568	1458360	1457020	1457100	1463200		1.15568	2486000	2484960	2485010	2500930
1.20192	2077700	2078660	2080230	2079400	2080500		1.20192	3062630	3064450	3064630	3092780		1.20192	4436730	4438500	4438600	4461850		1.20192	1459700	1458320	1458400	1463200		1.20192	2487200	2487930	2487980	2500930
1.24817	2078450	2078780	2080320	2079430	2080510		1.24817	3067870	3070340	3070520	3092780		1.24817	4440280	4443270	4443380	4461850		1.24817	1459570	1459350	1459430	1463200		1.24817	2488360	2490500	2490540	2500930
1.29441	2078570	2078870	2080390	2079450	2080510		1.29441	3072740	3075000	3075180	3092780		1.29441	4444150	4447090	4447200	4461850		1.29441	1459350	1460150	1460230	1463200		1.29441	2490540	2492600	2492650	2500920
1.34066	2079780	2078930	2080440	2079460	2080510		1.34066	3078390	3078570	3078750	3092780		1.34066	4448650	4450060	4450170	4461850		1.34066	1460380	1460750	1460830	1463200		1.34066	2493520	2494270	2494310	2500920
1.3869	2081090	2078960	2080480	2079450	2080510		1.3869	3078810	3081270	3081460	3092780		1.3869	4453490	4452310	4452430	4461850		1.3869	1460570	1461190	1461280	1463200		1.3869	2494600	2495550	2495600	2500920
1.43314	2079270	2078970	2080510	2079430	2080510		1.43314	3082220	3083300	3083490	3092770		1.43314	4453370	4454020	4454130	4461850		1.43314	1460340	1461530	1461610	1463200		1.43314	2497060	2496540	2496590	2500920
1.47939	2079240	2078960	2080540	2079390	2080500		1.47939	3084710	3084840	3085040	3092770		1.47939	4452170	4455310	4455430	4461840		1.47939	1459750	1461790	1461870	1463190		1.47939	2497670	2497290	2497340	2500920
1.52563	2079410	2078920	2080560	2079340	2080500		1.52563	3084160	3086020	3086220	3092760		1.52563	4451550	4456300	4456420	4461840		1.52563	1460200	1461980	1462070	1463190		1.52563	2498650	2497860	2497910	2500920
1.57188	2077810	2078860	2080580	2079270	2080490		1.57188	3084260	3086940	3087150	3092750		1.57188	4455630	4457070	4457200	4461830		1.57188	1461760	1462140	1462230	1463190		1.57188	2498440	2498300	2498360	2500910
1.61812	2078390	2078780	2080590	2079170	2080480		1.61812	3085750	3087660	3087880	3092750		1.61812	4458080	4457680	4457810	4461830		1.61812	1461680	1462260	1462350	1463180		1.61812	2499270	2498650	2498710	2500910
1.66436	2079100	2078660	2080610	2079050	2080480		1.66436	3087620	3088240	3088470	3092730		1.66436	4456820	4458160	4458300	4461820		1.66436	1462320	1462350	1462460	1463180		1.66436	2498610	2498920	2498990	2500900
1.71061	2078710	2078500	2080620	2078900	2080470		1.71061	3089090	3088720	3088960	3092720		1.71061	4459230	4458550	4458700	4461810		1.71061	1462870	1462430	1462540	1463170		1.71061	2497370	2499140	2499210	2500900
1.75685	2076780	2078300	2080630	2078700	2080450		1.75685	3088210	3089110	3089370	3092710		1.75685	4457520	4458880	4459040	4461800		1.75685	1462800	1462500	1462610	1463160		1.75685	2498290	2499320	2499400	2500890
1.8031	2077090	2078040	2080640	2078440	2080440		1.8031	3089980	3089430	3089710	3092690		1.8031	4455190	4459150	4459320	4461790		1.8031	1461860	1462550	1462680	1463150		1.8031	2496360	2499470	2499550	2500880
1.84934	2076010	2077700	2080640	2078110	2080420		1.84934	3089850	3089700	3090000	3092660		1.84934	4460150	4459370	4459560	4461780		1.84934	1461480	1462590	1462730	1463140		1.84934	2497240	2499590	2499690	2500880
1.89559	2075380	2077270	2080650	2077690	2080400		1.89559	3088880	3089920	3090250	3092640		1.89559	4460580	4459560	4459760	4461760		1.89559	1462780	1462620	1462770	1463130		1.89559	2498330	2499690	2499800	2500860
1.94183	2075980	2076710	2080660	2077150	2080380		1.94183	3088900	3090110	3090470	3092610		1.94183	4458730	4459720	4459940	4461740		1.94183	1462160	1462650	1462810	1463110		1.94183	2498450	2499770	2499900	2500850
1.98807	2075180	2076000	2080660	2076460	2080360		1.98807	3090480	3090260	3090660	3092570		1.98807	4456390	4459850	4460100	4461720		1.98807	1462340	1462660	1462850	1463090		1.98807	2498520	2499840	2499980	2500830
2.03432	2074940	2075100	2080670	2075590	2080320		2.03432	3091280	3090390	3090830	3092520		2.03432	4457510	4459960	4460230	4461690		2.03432	1462920	1462670	1462880	1463070		2.03432	2498180	2499890	2500050	2500810
2.08056	2072640	2073980	2080670	2074500	2080290		2.08056	3091420	3090480	3090980	3092470		2.08056	4457570	4460050	4460360	4461650		2.08056	1462240	1462670	1462910	1463040		2.08056	2500340	2499930	2500120	2500780
2.12681	2070830	2072610	2080680	2073160	2080250		2.12681	3091770	3090550	3091110	3092400		2.12681	4461030	4460110	4460460	4461610		2.12681	1462750	1462650	1462930	1463000		2.12681	2500970	2499950	2500180	2500750
2.17305	2070300	2070960	2080680	2071560	2080200		2.17305	3089760	3090580	3091230	3092310		2.17305	4461830	4460150	4460560	4461550		2.17305	1461720	1462620	1462950	1462950		2.17305	2500120	2499960	2500230	2500700
2.21929	2067290	2069030	2080680	2069680	2080140		2.21929	3090210	3090570	3091340	3092200		2.21929	4457620	4460170	4460650	4461480		2.21929	1461800	1462570	1462970	1462880		2.21929	2499700	2499930	2500280	2500630
2.26554	2067140	2066840	2080690	2067570	2080060		2.26554	3088880	3090530	3091440	3092050		2.26554	4457840	4460150	4460730	4461380		2.26554	1462660	1462490	1462990	1462780		2.26554	2501040	2499880	2500320	2500530
2.31178	2064130	2064470	2080690	2065280	2079970		2.31178	3087880	3090420	3091530	3091850		2.31178	4458220	4460090	4460800	4461250		2.31178	1463050	1462380	1463010	1462650		2.31178	2498860	2499780	2500360	2500390
2.35803	2062610	2061980	2080690	2062900	2079860		2.35803	3087190	3090230	3091610	3091580		2.35803	4459210	4459980	4460870	4461070		2.35803	1462320	1462230	1463020	1462480		2.35803	2499080	2499610	2500390	2500190
2.40427	2059590	2059510	2080690	2060560	2079730		2.40427	3088560	3089920	3091680	3091200		2.40427	4459450	4459790	4460930	4460820		2.40427	1462630	1462010	1463040	1462250		2.40427	2500220	2499360	2500430	2499900
2.45051	2059240	2057180	2080700	2058410	2079550		2.45051	3088280	3089450	3091750	3090660		2.45051	4460330	4459510	4460980	4460490		2.45051	1461610	1461740	1463050	1461960		2.45051	2499510	2499020	2500460	2499540
2.49676	2055870	2055140	2080700	2056590	2079330		2.49676	3088760	3088760	3091820	3089910		2.49676	4460220	4459120	4461030	4460040		2.49676	1460600	1461400	1463060	1461620		2.49676	2499230	2498660	2500480	2499150
2.543	2054380	2053510	2080700	2055260	2079030		2.543	3089220	3087810	3091870	3088900		2.543	4457920	4458610	4461080	4459490		2.543	1460560	1461020	1463070	1461220		2.543	2499330	2498390	2500510	2498850
2.58925	2050310	2052370	2080700	2054510	2078630		2.58925	3088700	3086590	3091930	3087630		2.58925	4459630	4458000	4461120	4458840		2.58925	1460840	1460630	1463080	1460830		2.58925	2499550	2498340	2500530	2498780
2.63549	2049310	2051730	2080700	2054420	2078080		2.63549	3086440	3085250	3091980	3086240		2.63549	4459760	4457370	4461160	4458170		2.63549	1461220	1460290	1463090	1460480		2.63549	2497920	2498540	2500550	2498960
2.68173	2051940	2051520	2080700	2055000	2077290		2.68173	3083260	3084050	3092020	3084990		2.68173	4458550	4456800	4461200	4457560		2.68173	1460690	1460050	1463100	1460230		2.68173	2499860	2498920	2500570	2499320
2.72798	2050220	2051560	2080710	2056190	2076140		2.72798	3085090	3083320	3092060	3084220		2.72798	4456490	4456420	4461230	4457140		2.72798	1461350	1459960	1463110	1460130		2.72798	2500000	2499330	2500590	2499710
2.77422	2048600	2051540	2080710	2057890	2074410		2.77422	3086950	3083310	3092100	3084170		2.77422	4457290	4456300	4461270	4457000		2.77422	1461440	1460030	1463120	1460190		2.77422	2499170	2499680	2500610	2500040
2.82047	2050570	2051060	2080710	2059980	2071850		2.82047	3085930	3084040	3092140	3084860		2.82047	4460180	4456490	4461300	4457160		2.82047	1461190	1460260	1463120	1460420		2.82047	2498740	2499940	2500620	2500290
2.86671	2050030	2049880	2080710	2062300	2068350		2.86671	3086450	3085280	3092180	3086070		2.86671	4457120	4456960	4461330	4457590		2.86671	1462320	1460600	1463130	1460750		2.86671	2500510	2500130	2500640	2500460
2.91296	2050160	2048750	2080710	2064690	2064820		2.91296	3086460	3086700	3092210	3087460		2.91296	4457350	4457590	4461350	4458200		2.91296	1461110	1461000	1463140	1461140		2.91296	2500850	2500260	2500650	2500580
2.9592	2050470	2049890	2080710	2067030	2063620		2.9592	3087500	3088030	3092240	3088750		2.9592	4460760	4458300	4461380	4458880		2.9592	1459750	1461400	1463140	1461540		2.9592	2503030	2500360	2500660	2500660
3.00544	2053090	2054340	2080710	2069210	2065890		3.00544	3089050	3089110	3092270	3089800		3.00544	4461120	4458960	4461400	4459520		3.00544	1461090	1461770	1463150	1461900		3.00544	2502840	2500430	2500680	2500720
3.05169	2057840	2060030	2080710	2071170	2069620		3.05169	3090070	3089920	3092300	3090590		3.05169	4459400	4459540	4461420	4460080		3.05169	1461390	1462080	1463150	1462210		3.05169	2504310	2500480	2500690	2500770
3.09793	2064310	2064930	2080710	2072860	2072830		3.09793	3088790	3090510	3092320	3091150		3.09793	4460740	4459990	4461440	4460510		3.09793	1462620	1462320	1463160	1462450		3.09793	2500800	2500530	2500700	2500800
3.14418	2069870	2068610	2080710	2074290	2075080		3.14418	3090850	3090930	3092340	3091550		3.14418	4457050	4460350	4461460	4460850		3.14418	1463070	1462510	1463160	1462630		3.14418	2500230	2500560	2500710	2500830
3.19042	2074390	2071290	2080720	2075460	2076590		3.19042	3090410	3091240	3092370	3091830		3.19042	4457800	4460610	4461480	4461090		3.19042	1461830	1462650	1463170	1462760		3.19042	2500230	2500590	2500720	2500850
3.23666	2073320	2073250	2080720	2076400	2077600		3.23666	3089910	3091470	3092390	3092040		3.23666	4460190	4460800	4461500	4461270		3.23666	1462210	1462760	1463170	1462870		3.23666	2500470	2500620	2500730	2500860
3.28291	2075030	2074700	2080720	2077160	2078300		3.28291	3091950	3091640	3092410	3092200		3.28291	4462300	4460950	4461510	4461400		3.28291	1463320	1462840	1463170	1462940		3.28291	2500250	2500640	2500740	2500880
3.32915	2076980	2075790	2080720	2077750	2078800		3.32915	3090500	3091780	3092430	3092320		3.32915	4460870	4461060	4461530	4461490		3.32915	1461710	1462900	1463180	1463000		3.32915	2499990	2500660	2500740	2500890
3.3754	2077380	2076620	2080720	2078220	2079160		3.3754	3095010	3091890	3092450	3092410		3.3754	4461810	4461150	4461540	4461570		3.3754	1461940	1462940	1463180	1463040		3.3754	2499590	2500680	2500750	2500900
3.42164	2076370	2077270	2080720	2078600	2079430		3.42164	3093040	3091980	3092460	3092480		3.42164	4460540	4461220	4461560	4461620		3.42164	1464130	1462980	1463180	1463070		3.42164	2499040	2500690	2500760	2500900
3.46788	2076220	2077770	2080720	2078890	2079640		3.46788	3091210	3092060	3092480	3092540		3.46788	4461690	4461280	4461570	4461670		3.46788	1462420	1463010	1463190	1463100		3.46788	2500330	2500700	2500770	2500910
3.51413	2078450	2078170	2080720	2079130	2079800		3.51413	3091360	3092120	3092500	3092590		3.51413	4463310	4461330	4461580	4461710		3.51413	1464000	1463030	1463190	1463120		3.51413	2498220	2500720	2500770	2500920
3.56037	2080520	2078490	2080720	2079320	2079930		3.56037	3092130	3092180	3092510	3092630		3.56037	4460360	4461370	4461590	4461740		3.56037	1463990	1463050	1463190	1463140		3.56037	2501040	2500730	2500780	2500920
3.60662	2079670	2078750	2080720	2079480	2080030		3.60662	3091700	3092230	3092520	3092670		3.60662	4460170	4461410	4461610	4461760		3.60662	1464030	1463070	1463200	1463150		3.60662	2501970	2500740	2500780	2500920
3.65286	2079170	2078970	2080720	2079610	2080120		3.65286	3092880	3092270	3092540	3092690		3.65286	4460610	4461440	4461620	4461780		3.65286	1463540	1463090	1463200	1463170		3.65286	2501650	2500750	2500790	2500930
3.6991	2078560	2079150	2080720	2079720	2080190		3.6991	3096010	3092310	3092550	3092720		3.6991	4463420	4461460	4461630	4461800		3.6991	1465090	1463100	1463200	1463180		3.6991	2502140	2500760	2500800	2500930
3.74535	2081200	2079300	2080720	2079810	2080250		3.74535	3092210	3092340	3092560	3092740		3.74535	4460360	4461490	4461640	4461810		3.74535	1465240	1463110	1463200	1463190		3.74535	2501860	2500760	2500800	2500930
3.79159	2079410	2079430	2080720	2079890	2080300		3.79159	3092450	3092370	3092570	3092760		3.79159	4460030	4461510	4461650	4461830		3.79159	1464010	1463120	1463210	1463190		3.79159	2500230	2500770	2500810	2500940
3.83784	2078520	2079540	2080720	2079950	2080340		3.83784	3090620	3092400	3092590	3092780		3.83784	4460230	4461530	4461660	4461840		3.83784	1462410	1463130	1463210	1463200		3.83784	2499700	2500780	2500810	2500940
3.88408	2079610	2079640	2080720	2080010	2080370		3.88408	3093480	3092420	3092600	3092790		3.88408	4456990	4461550	4461660	4461850		3.88408	1463610	1463140	1463210	1463210		3.88408	2499960	2500790	2500820	2500940
3.93033	2079440	2079720	2080720	2080070	2080410		3.93033	3094410	3092450	3092610	3092800		3.93033	4461970	4461570	4461670	4461860		3.93033	1464790	1463140	1463210	1463210		3.93033	2502050	2500790	2500820	2500940
3.97657	2079500	2079790	2080720	2080110	2080430		3.97657	3091940	3092470	3092620	3092810		3.97657	4463110	4461580	4461680	4461860		3.97657	1463610	1463150	1463210	1463220		3.97657	2500900	2500800	2500820	2500950
4.02281	2079190	2079860	2080720	2080150	2080460		4.02281	3091860	3092490	3092630	3092820		4.02281	4462600	4461600	4461690	4461870		4.02281	1462700	1463160	1463220	1463220		4.02281	2500250	2500800	2500830	2500950
4.06906	2081440	2079920	2080730	2080190	2080480		4.06906	3091590	3092500	3092630	3092830		4.06906	4463620	4461610	4461700	4461880		4.06906	1462610	1463160	1463220	1463230		4.06906	2500930	2500810	2500830	2500950
4.1153	2080280	2079970	2080730	2080220	2080500		4.1153	3092180	3092520	3092640	3092840		4.1153	4463150	4461620	4461700	4461880		4.1153	1463200	1463170	1463220	1463230		4.1153	2500590	2500810	2500840	2500950
4.16155	2081770	2080020	2080730	2080250	2080520		4.16155	3093760	3092540	3092650	3092850		4.16155	4459590	4461630	4461710	4461890		4.16155	1462820	1463170	1463220	1463230		4.16155	2499310	2500820	2500840	2500950
4.20779	2080550	2080060	2080730	2080280	2080530		4.20779	3092900	3092550	3092660	3092860		4.20779	4461740	4461650	4461720	4461890		4.20779	1462350	1463180	1463220	1463240		4.20779	2499850	2500820	2500840	2500950
4.25403	2081590	2080100	2080730	2080300	2080540		4.25403	3093160	3092570	3092670	3092860		4.25403	4462660	4461660	4461720	4461900		4.25403	1463080	1463180	1463220	1463240		4.25403	2502790	2500830	2500850	2500950
4.30028	2080110	2080130	2080730	2080330	2080560		4.30028	3093270	3092580	3092680	3092870		4.30028	4461420	4461670	4461730	4461900		4.30028	1461960	1463180	1463220	1463240		4.30028	2501700	2500830	2500850	2500950
4.34652	2079830	2080170	2080730	2080350	2080570		4.34652	3091660	3092590	3092680	3092870		4.34652	4458780	4461670	4461730	4461900		4.34652	1462060	1463190	1463230	1463240		4.34652	2500840	2500840	2500850	2500950
4.39277	2079980	2080200	2080730	2080370	2080580		4.39277	3093090	3092600	3092690	3092880		4.39277	4459090	4461680	4461740	4461910		4.39277	1462270	1463190	1463230	1463240		4.39277	2501770	2500840	2500850	2500950
4.43901	2080150	2080220	2080730	2080380	2080590		4.43901	3091930	3092610	3092700	3092880		4.43901	4460640	4461690	4461740	4461910		4.43901	1463520	1463190	1463230	1463250		4.43901	2501410	2500840	2500860	2500960
4.48525	2081610	2080250	2080730	2080400	2080590		4.48525	3090980	3092620	3092700	3092890		4.48525	4462500	4461700	4461750	4461910		4.48525	1463100	1463200	1463230	1463250		4.48525	2497990	2500850	2500860	2500960
4.5315	2080370	2080270	2080730	2080420	2080600		4.5315	3093090	3092630	3092710	3092890		4.5315	4462920	4461710	4461750	4461910		4.5315	1462560	1463200	1463230	1463250		4.5315	2498880	2500850	2500860	2500960
4.57774	2081200	2080290	2080730	2080430	2080610		4.57774	3094540	3092640	3092710	3092890		4.57774	4462930	4461710	4461760	4461920		4.57774	1463130	1463200	1463230	1463250		4.57774	2500390	2500850	2500870	2500960
4.62399	2079580	2080310	2080730	2080440	2080620		4.62399	3091890	3092650	3092720	3092900		4.62399	4461090	4461720	4461760	4461920		4.62399	1463530	1463210	1463230	1463250		4.62399	2500360	2500850	2500870	2500960
4.67023	2082060	2080330	2080730	2080460	2080620		4.67023	3089910	3092660	3092730	3092900		4.67023	4462840	4461730	4461770	4461920		4.67023	1462590	1463210	1463230	1463250		4.67023	2501490	2500860	2500870	2500960
4.71648	2081190	2080350	2080730	2080470	2080630		4.71648	3092950	3092670	3092730	3092900		4.71648	4459970	4461730	4461770	4461920		4.71648	1463600	1463210	1463240	1463250		4.71648	2501240	2500860	2500870	2500960
4.76272	2079430	2080360	2080730	2080480	2080630		4.76272	3094900	3092680	3092740	3092910		4.76272	4461670	4461740	4461780	4461920		4.76272	1462460	1463210	1463240	1463260		4.76272	2501940	2500860	2500870	2500960
4.80896	2080100	2080380	2080730	2080490	2080640		4.80896	3093690	3092680	3092740	3092910		4.80896	4460380	4461740	4461780	4461920		4.80896	1463200	1463210	1463240	1463260		4.80896	2500890	2500870	2500880	2500960
4.85521	2080640	2080390	2080730	2080500	2080640		4.85521	3091100	3092690	3092750	3092910		4.85521	4462990	4461750	4461780	4461930		4.85521	1463150	1463220	1463240	1463260		4.85521	2500130	2500870	2500880	2500960
4.90145	2079850	2080410	2080730	2080510	2080650		4.90145	3093500	3092700	3092750	3092910		4.90145	4463270	4461760	4461790	4461930		4.90145	1462330	1463220	1463240	1463260		4.90145	2498760	2500870	2500880	2500960
4.9477	2079950	2080420	2080730	2080510	2080650		4.9477	3093440	3092700	3092760	3092910		4.9477	4458780	4461760	4461790	4461930		4.9477	1464100	1463220	1463240	1463260		4.9477	2501420	2500870	2500880	2500960
4.99394	2079120	2080430	2080730	2080520	2080650		4.99394	3091580	3092710	3092760	3092920		4.99394	4461990	4461760	4461800	4461930		4.99394	1463820	1463220	1463240	1463260		4.99394	2501140	2500870	2500880	2500960
5.04018	2079300	2080440	2080730	2080530	2080660		5.04018	3094780	3092720	3092760	3092920		5.04018	4462010	4461770	4461800	4461930		5.04018	1463390	1463220	1463240	1463260		5.04018	2500030	2500880	2500890	2500960
5.08643	2081300	2080450	2080730	2080540	2080660		5.08643	3091580	3092720	3092770	3092920		5.08643	4460490	4461770	4461800	4461930		5.08643	1464640	1463220	1463240	1463260		5.08643	2501160	2500880	2500890	2500960
5.13267	2080500	2080460	2080730	2080540	2080660		5.13267	3094150	3092730	3092770	3092920		5.13267	4459010	4461780	4461810	4461930		5.13267	1463230	1463230	1463240	1463260		5.13267	2500830	2500880	2500890	2500960
5.17892	2079860	2080470	2080730	2080550	2080670		5.17892	3091470	3092730	3092780	3092920		5.17892	4461840	4461780	4461810	4461930		5.17892	1461180	1463230	1463240	1463260		5.17892	2500350	2500880	2500890	2500960
5.22516	2081120	2080480	2080730	2080560	2080670		5.22516	3092170	3092740	3092780	3092920		5.22516	4462480	4461790	4461810	4461940		5.22516	1462250	1463230	1463240	1463260		5.22516	2498330	2500880	2500890	2500960
5.2714	2081030	2080490	2080730	2080560	2080670		5.2714	3093020	3092740	3092780	3092930		5.2714	4461030	4461790	4461810	4461940		5.2714	1464780	1463230	1463250	1463260		5.2714	2500300	2500890	2500890	2500960
5.31765	2080790	2080500	2080730	2080570	2080670		5.31765	3094870	3092750	3092790	3092930		5.31765	4462880	4461790	4461820	4461940		5.31765	1463980	1463230	1463250	1463260		5.31765	2501480	2500890	2500900	2500960
5.36389	2081440	2080500	2080730	2080570	2080680		5.36389	3098150	3092750	3092790	3092930		5.36389	4463210	4461800	4461820	4461940		5.36389	1463920	1463230	1463250	1463260		5.36389	2502590	2500890	2500900	2500960
5.41014	2079700	2080510	2080730	2080580	2080680		5.41014	3092110	3092760	3092790	3092930		5.41014	4464390	4461800	4461820	4461940		5.41014	1463970	1463230	1463250	1463270		5.41014	2500590	2500890	2500900	2500960
5.45638	2080300	2080520	2080730	2080580	2080680		5.45638	3092010	3092760	3092800	3092930		5.45638	4463630	4461800	4461830	4461940		5.45638	1463960	1463230	1463250	1463270		5.45638	2500210	2500890	2500900	2500960
5.50262	2080760	2080520	2080730	2080590	2080680		5.50262	3092420	3092770	3092800	3092930		5.50262	4463370	4461810	4461830	4461940		5.50262	1463550	1463230	1463250	1463270		5.50262	2498120	2500890	2500900	2500960
5.54887	2080990	2080530	2080730	2080590	2080680		5.54887	3092230	3092770	3092800	3092930		5.54887	4461770	4461810	4461830	4461940		5.54887	1463920	1463240	1463250	1463270		5.54887	2499510	2500900	2500900	2500960
5.59511	2078130	2080540	2080730	2080600	2080680		5.59511	3092300	3092770	3092810	3092930		5.59511	4459970	4461810	4461830	4461940		5.59511	1463170	1463240	1463250	1463270		5.59511	2499070	2500900	2500900	2500960
5.64136	2081290	2080540	2080730	2080600	2080690		5.64136	3093640	3092780	3092810	3092930		5.64136	4459390	4461820	4461840	4461940		5.64136	1463930	1463240	1463250	1463270		5.64136	2502250	2500900	2500910	2500960
5.6876	2079310	2080550	2080730	2080600	2080690		5.6876	3091680	3092780	3092810	3092930		5.6876	4458850	4461820	4461840	4461940		5.6876	1462810	1463240	1463250	1463270		5.6876	2503730	2500900	2500910	2500960
5.73384	2078270	2080550	2080730	2080610	2080690		5.73384	3093110	3092790	3092810	3092940		5.73384	4462470	4461820	4461840	4461940		5.73384	1465270	1463240	1463250	1463270		5.73384	2503060	2500900	2500910	2500970
5.78009	2078380	2080560	2080730	2080610	2080690		5.78009	3093140	3092790	3092820	3092940		5.78009	4462520	4461820	4461840	4461940		5.78009	1464220	1463240	1463250	1463270		5.78009	2501510	2500900	2500910	2500970
5.82633	2080320	2080560	2080730	2080610	2080690		5.82633	3094210	3092790	3092820	3092940		5.82633	4461220	4461830	4461840	4461940		5.82633	1464900	1463240	1463250	1463270		5.82633	2501350	2500900	2500910	2500970
5.87258	2079060	2080570	2080730	2080620	2080690		5.87258	3094260	3092800	3092820	3092940		5.87258	4460130	4461830	4461850	4461940		5.87258	1463730	1463240	1463250	1463270		5.87258	2502000	2500910	2500910	2500970
5.91882	2079340	2080570	2080730	2080620	2080690		5.91882	3095450	3092800	3092820	3092940		5.91882	4459930	4461830	4461850	4461940		5.91882	1463200	1463240	1463250	1463270		5.91882	2500660	2500910	2500910	2500970
5.96507	2080900	2080580	2080730	2080620	2080700		5.96507	3095040	3092800	3092830	3092940		5.96507	4459310	4461830	4461850	4461940		5.96507	1463530	1463240	1463250	1463270		5.96507	2500600	2500910	2500910	2500970
6.01131	2080490	2080580	2080730	2080630	2080700		6.01131	3092910	3092800	3092830	3092940		6.01131	4460160	4461840	4461850	4461950		6.01131	1465030	1463240	1463250	1463270		6.01131	2499920	2500910	2500910	2500970
6.05755	2077890	2080580	2080730	2080630	2080700		6.05755	3092700	3092810	3092830	3092940		6.05755	4461200	4461840	4461850	4461950		6.05755	1465110	1463240	1463250	1463270		6.05755	2498980	2500910	2500910	2500970
6.1038	2080070	2080590	2080730	2080630	2080700		6.1038	3093430	3092810	3092830	3092940		6.1038	4461340	4461840	4461860	4461950		6.1038	1464850	1463250	1463260	1463270		6.1038	2500280	2500910	2500920	2500970
6.15004	2079830	2080590	2080730	2080630	2080700		6.15004	3092600	3092810	3092840	3092940		6.15004	4458110	4461840	4461860	4461950		6.15004	1464070	1463250	1463260	1463270		6.15004	2501370	2500910	2500920	2500970
6.19629	2078890	2080590	2080730	2080640	2080700		6.19629	3092450	3092820	3092840	3092940		6.19629	4456200	4461840	4461860	4461950		6.19629	1463420	1463250	1463260	1463270		6.19629	2502510	2500910	2500920	2500970
6.24253	2081100	2080600	2080730	2080640	2080700		6.24253	3090760	3092820	3092840	3092940		6.24253	4464700	4461850	4461860	4461950		6.24253	1463300	1463250	1463260	1463270		6.24253	2500750	2500910	2500920	2500970
6.28877	2081410	2080600	2080730	2080640	2080700		6.28877	3093320	3092820	3092840	3092940		6.28877	4464590	4461850	4461860	4461950		6.28877	1463300	1463250	1463260	1463270		6.28877	2501320	2500910	2500920	2500970
6.33502	2081380	2080600	2080730	2080640	2080700		6.33502	3091390	3092820	3092840	3092940		6.33502	4461890	4461850	4461860	4461950		6.33502	1464460	1463250	1463260	1463270		6.33502	2501430	2500920	2500920	2500970
6.38126	2081280	2080610	2080730	2080640	2080700		6.38126	3092630	3092830	3092850	3092940		6.38126	4461860	4461850	4461870	4461950		6.38126	1463720	1463250	1463260	1463270		6.38126	2500590	2500920	2500920	2500970
6.42751	2080100	2080610	2080730	2080650	2080710		6.42751	3090180	3092830	3092850	3092940		6.42751	4459480	4461850	4461870	4461950		6.42751	1462790	1463250	1463260	1463270		6.42751	2501220	2500920	2500920	2500970
6.47375	2081350	2080610	2080730	2080650	2080710		6.47375	3093340	3092830	3092850	3092940		6.47375	4458870	4461860	4461870	4461950		6.47375	1463470	1463250	1463260	1463270		6.47375	2501820	2500920	2500920	2500970
6.51999	2081100	2080620	2080730	2080650	2080710		6.51999	3093450	3092830	3092850	3092950		6.51999	4461630	4461860	4461870	4461950		6.51999	1463900	1463250	1463260	1463270		6.51999	2503200	2500920	2500920	2500970
6.56624	2080480	2080620	2080730	2080650	2080710		6.56624	3092470	3092830	3092850	3092950		6.56624	4461510	4461860	4461870	4461950		6.56624	1464790	1463250	1463260	1463270		6.56624	2501680	2500920	2500920	2500970
6.61248	2080500	2080620	2080730	2080650	2080710		6.61248	3092660	3092840	3092850	3092950		6.61248	4461530	4461860	4461870	4461950		6.61248	1463850	1463250	1463260	1463270		6.61248	2500470	2500920	2500920	2500970
6.65873	2079460	2080620	2080730	2080660	2080710		6.65873	3093700	3092840	3092860	3092950		6.65873	4460280	4461860	4461870	4461950		6.65873	1463680	1463250	1463260	1463270		6.65873	2499950	2500920	2500930	2500970
6.70497	2079640	2080630	2080730	2080660	2080710		6.70497	3094270	3092840	3092860	3092950		6.70497	4460490	4461860	4461880	4461950		6.70497	1464040	1463250	1463260	1463270		6.70497	2501890	2500920	2500930	2500970
6.75121	2080310	2080630	2080730	2080660	2080710		6.75121	3096930	3092840	3092860	3092950		6.75121	4464520	4461870	4461880	4461950		6.75121	1462710	1463250	1463260	1463270		6.75121	2500580	2500920	2500930	2500970
6.79746	2080550	2080630	2080730	2080660	2080710		6.79746	3095860	3092840	3092860	3092950		6.79746	4461180	4461870	4461880	4461950		6.79746	1462410	1463250	1463260	1463270		6.79746	2502620	2500920	2500930	2500970
6.8437	2082000	2080630	2080730	2080660	2080710		6.8437	3093910	3092850	3092860	3092950		6.8437	4461840	4461870	4461880	4461950		6.8437	1463240	1463250	1463260	1463270		6.8437	2502740	2500920	2500930	2500970
6.88995	2080720	2080630	2080730	2080660	2080710		6.88995	3093150	3092850	3092860	3092950		6.88995	4461400	4461870	4461880	4461950		6.88995	1463820	1463250	1463260	1463270		6.88995	2500700	2500930	2500930	2500970
6.93619	2080690	2080640	2080730	2080660	2080710		6.93619	3092820	3092850	3092870	3092950		6.93619	4460190	4461870	4461880	4461950		6.93619	1462650	1463250	1463260	1463270		6.93619	2500800	2500930	2500930	2500970
6.98244	2080620	2080640	2080730	2080670	2080710		6.98244	3093030	3092850	3092870	3092950		6.98244	4463500	4461870	4461880	4461950		6.98244	1463480	1463250	1463260	1463270		6.98244	2499680	2500930	2500930	2500970
7.02868	2080570	2080640	2080730	2080670	2080710		7.02868	3093180	3092850	3092870	3092950		7.02868	4463130	4461870	4461880	4461950		7.02868	1464200	1463260	1463260	1463270		7.02868	2498570	2500930	2500930	2500970
7.07492	2080540	2080640	2080730	2080670	2080710		7.07492	3095570	3092850	3092870	3092950		7.07492	4458640	4461880	4461880	4461950		7.07492	1461390	1463260	1463260	1463270		7.07492	2499430	2500930	2500930	2500970
7.12117	2080700	2080640	2080730	2080670	2080710		7.12117	3097000	3092860	3092870	3092950		7.12117	4461080	4461880	4461890	4461950		7.12117	1461770	1463260	1463260	1463270		7.12117	2500940	2500930	2500930	2500970
7.16741	2079080	2080650	2080730	2080670	2080710		7.16741	3093130	3092860	3092870	3092950		7.16741	4463910	4461880	4461890	4461950		7.16741	1462450	1463260	1463260	1463270		7.16741	2499960	2500930	2500930	2500970
7.21366	2080120	2080650	2080730	2080670	2080720		7.21366	3091750	3092860	3092870	3092950		7.21366	4461770	4461880	4461890	4461950		7.21366	1462740	1463260	1463260	1463270		7.21366	2501360	2500930	2500930	2500970
7.2599	2080940	2080650	2080730	2080670	2080720		7.2599	3091700	3092860	3092870	3092950		7.2599	4462100	4461880	4461890	4461950		7.2599	1463460	1463260	1463260	1463270		7.2599	2503100	2500930	2500930	2500970
7.30614	2079770	2080650	2080730	2080670	2080720		7.30614	3090380	3092860	3092880	3092950		7.30614	4461420	4461880	4461890	4461950		7.30614	1463380	1463260	1463260	1463270		7.30614	2502800	2500930	2500930	2500970
7.35239	2080450	2080650	2080730	2080680	2080720		7.35239	3090830	3092860	3092880	3092950		7.35239	4462580	4461880	4461890	4461950		7.35239	1464450	1463260	1463260	1463270		7.35239	2501660	2500930	2500930	2500970
7.39863	2079600	2080650	2080730	2080680	2080720		7.39863	3093920	3092870	3092880	3092950		7.39863	4464180	4461880	4461890	4461950		7.39863	1465420	1463260	1463260	1463270		7.39863	2500330	2500930	2500930	2500970
7.44488	2079810	2080650	2080730	2080680	2080720		7.44488	3092550	3092870	3092880	3092950		7.44488	4461880	4461880	4461890	4461950		7.44488	1462790	1463260	1463260	1463270		7.44488	2501120	2500930	2500940	2500970
7.49112	2082140	2080660	2080730	2080680	2080720		7.49112	3093270	3092870	3092880	3092950		7.49112	4458470	4461890	4461890	4461950		7.49112	1462820	1463260	1463260	1463270		7.49112	2500320	2500930	2500940	2500970
7.53736	2081840	2080660	2080730	2080680	2080720		7.53736	3092660	3092870	3092880	3092950		7.53736	4461420	4461890	4461890	4461950		7.53736	1464460	1463260	1463260	1463270		7.53736	2500940	2500930	2500940	2500970
7.58361	2082040	2080660	2080730	2080680	2080720		7.58361	3091740	3092870	3092880	3092950		7.58361	4459170	4461890	4461900	4461950		7.58361	1464570	1463260	1463260	1463270		7.58361	2501640	2500930	2500940	2500970
7.62985	2080650	2080660	2080730	2080680	2080720		7.62985	3091520	3092870	3092880	3092950		7.62985	4463230	4461890	4461900	4461950		7.62985	1463400	1463260	1463260	1463270		7.62985	2500120	2500930	2500940	2500970
7.6761	2081220	2080660	2080730	2080680	2080720		7.6761	3092460	3092870	3092890	3092950		7.6761	4462860	4461890	4461900	4461950		7.6761	1462810	1463260	1463260	1463280		7.6761	2502540	2500940	2500940	2500970
7.72234	2080540	2080660	2080730	2080680	2080720		7.72234	3091830	3092870	3092890	3092950		7.72234	4463200	4461890	4461900	4461950		7.72234	1463500	1463260	1463270	1463280		7.72234	2500640	2500940	2500940	2500970
7.76859	2080140	2080660	2080730	2080680	2080720		7.76859	3093830	3092880	3092890	3092950		7.76859	4459450	4461890	4461900	4461950		7.76859	1464180	1463260	1463270	1463280		7.76859	2499400	2500940	2500940	2500970
7.81483	2080210	2080660	2080730	2080690	2080720		7.81483	3094040	3092880	3092890	3092950		7.81483	4459590	4461890	4461900	4461950		7.81483	1464590	1463260	1463270	1463280		7.81483	2500800	2500940	2500940	2500970
7.86107	2081800	2080670	2080730	2080690	2080720		7.86107	3092250	3092880	3092890	3092950		7.86107	4461910	4461890	4461900	4461950		7.86107	1461800	1463260	1463270	1463280		7.86107	2500610	2500940	2500940	2500970
7.90732	2081390	2080670	2080730	2080690	2080720		7.90732	3088900	3092880	3092890	3092950		7.90732	4462160	4461890	4461900	4461950		7.90732	1463690	1463260	1463270	1463280		7.90732	2501550	2500940	2500940	2500970
7.95356	2080290	2080670	2080730	2080690	2080720		7.95356	3090590	3092880	3092890	3092950		7.95356	4461420	4461890	4461900	4461950		7.95356	1463120	1463260	1463270	1463280		7.95356	2499510	2500940	2500940	2500970
7.99981	2079350	2080670	2080730	2080690	2080720		7.99981	3093670	3092880	3092890	3092950		7.99981	4459260	4461900	4461900	4461950		7.99981	1462610	1463260	1463270	1463280		7.99981	2501620	2500940	2500940	2500970
8.04605	2080050	2080670	2080730	2080690	2080720		8.04605	3093910	3092880	3092890	3092950		8.04605	4459870	4461900	4461900	4461950		8.04605	1463680	1463260	1463270	1463280		8.04605	2501540	2500940	2500940	2500970
8.09229	2080620	2080670	2080730	2080690	2080720		8.09229	3093050	3092880	3092890	3092950		8.09229	4460000	4461900	4461900	4461950		8.09229	1463950	1463260	1463270	1463280		8.09229	2500820	2500940	2500940	2500970
8.13854	2081660	2080670	2080730	2080690	2080720		8.13854	3092700	3092880	3092890	3092950		8.13854	4461580	4461900	4461900	4461950		8.13854	1462920	1463260	1463270	1463280		8.13854	2501140	2500940	2500940	2500970
8.18478	2079300	2080670	2080730	2080690	2080720		8.18478	3092190	3092890	3092900	3092950		8.18478	4460840	4461900	4461910	4461950		8.18478	1462630	1463260	1463270	1463280		8.18478	2500430	2500940	2500940	2500970
8.23103	2079460	2080670	2080730	2080690	2080720		8.23103	3095300	3092890	3092900	3092950		8.23103	4461520	4461900	4461910	4461950		8.23103	1462640	1463260	1463270	1463280		8.23103	2500290	2500940	2500940	2500970
8.27727	2080160	2080680	2080730	2080690	2080720		8.27727	3092450	3092890	3092900	3092950		8.27727	4461680	4461900	4461910	4461950		8.27727	1463410	1463260	1463270	1463280		8.27727	2500170	2500940	2500940	2500970
8.32351	2081570	2080680	2080730	2080690	2080720		8.32351	3091030	3092890	3092900	3092950		8.32351	4461720	4461900	4461910	4461950		8.32351	1463200	1463260	1463270	1463280		8.32351	2498680	2500940	2500940	2500970
8.36976	2081390	2080680	2080730	2080690	2080720		8.36976	3092700	3092890	3092900	3092950		8.36976	4462370	4461900	4461910	4461950		8.36976	1462030	1463260	1463270	1463280		8.36976	2500340	2500940	2500940	2500970
8.416	2081330	2080680	2080740	2080690	2080720		8.416	3092130	3092890	3092900	3092960		8.416	4461100	4461900	4461910	4461960		8.416	1463710	1463260	1463270	1463280		8.416	2502540	2500940	2500940	2500970
8.46225	2081120	2080680	2080740	2080700	2080720		8.46225	3092960	3092890	3092900	3092960		8.46225	4461440	4461900	4461910	4461960		8.46225	1463320	1463260	1463270	1463280		8.46225	2501930	2500940	2500940	2500970
8.50849	2079400	2080680	2080740	2080700	2080720		8.50849	3093180	3092890	3092900	3092960		8.50849	4463170	4461900	4461910	4461960		8.50849	1462190	1463260	1463270	1463280		8.50849	2499460	2500940	2500940	2500970
8.55474	2079990	2080680	2080740	2080700	2080720		8.55474	3091910	3092890	3092900	3092960		8.55474	4462830	4461900	4461910	4461960		8.55474	1462940	1463260	1463270	1463280		8.55474	2497650	2500940	2500940	2500970
8.60098	2080360	2080680	2080740	2080700	2080720		8.60098	3091930	3092890	3092900	3092960		8.60098	4463020	4461910	4461910	4461960		8.60098	1462820	1463260	1463270	1463280		8.60098	2499810	2500940	2500940	2500970
8.64722	2079650	2080680	2080740	2080700	2080720		8.64722	3091460	3092890	3092900	3092960		8.64722	4464900	4461910	4461910	4461960		8.64722	1462020	1463260	1463270	1463280		8.64722	2503060	2500940	2500950	2500970
8.69347	2080270	2080680	2080740	2080700	2080720		8.69347	3089220	3092900	3092900	3092960		8.69347	4463980	4461910	4461910	4461960		8.69347	1463780	1463260	1463270	1463280		8.69347	2501740	2500940	2500950	2500970
8.73971	2079450	2080680	2080740	2080700	2080720		8.73971	3093230	3092900	3092900	3092960		8.73971	4463310	4461910	4461910	4461960		8.73971	1462810	1463270	1463270	1463280		8.73971	2501340	2500940	2500950	2500970
8.78596	2080700	2080680	2080740	2080700	2080720		8.78596	3092390	3092900	3092900	3092960		8.78596	4461180	4461910	4461910	4461960		8.78596	1462450	1463270	1463270	1463280		8.78596	2502530	2500940	2500950	2500970
8.8322	2079840	2080690	2080740	2080700	2080730		8.8322	3093290	3092900	3092910	3092960		8.8322	4461610	4461910	4461910	4461960		8.8322	1462110	1463270	1463270	1463280		8.8322	2500230	2500940	2500950	2500970
8.87844	2080630	2080690	2080740	2080700	2080730		8.87844	3094250	3092900	3092910	3092960		8.87844	4460300	4461910	4461910	4461960		8.87844	1462940	1463270	1463270	1463280		8.87844	2499960	2500940	2500950	2500970
8.92469	2080910	2080690	2080740	2080700	2080730		8.92469	3094920	3092900	3092910	3092960		8.92469	4458790	4461910	4461910	4461960		8.92469	1463130	1463270	1463270	1463280		8.92469	2500130	2500950	2500950	2500970
8.97093	2079460	2080690	2080740	2080700	2080730		8.97093	3093770	3092900	3092910	3092960		8.97093	4460450	4461910	4461920	4461960		8.97093	1464420	1463270	1463270	1463280		8.97093	2499750	2500950	2500950	2500970
9.01718	2079270	2080690	2080740	2080700	2080730		9.01718	3092680	3092900	3092910	3092960		9.01718	4462750	4461910	4461920	4461960		9.01718	1464610	1463270	1463270	1463280		9.01718	2499570	2500950	2500950	2500970
9.06342	2078270	2080690	2080740	2080700	2080730		9.06342	3092500	3092900	3092910	3092960		9.06342	4465920	4461910	4461920	4461960		9.06342	1463590	1463270	1463270	1463280		9.06342	2499320	2500950	2500950	2500970
9.10966	2081180	2080690	2080740	2080700	2080730		9.10966	3092960	3092900	3092910	3092960		9.10966	4463720	4461910	4461920	4461960		9.10966	1464240	1463270	1463270	1463280		9.10966	2498490	2500950	2500950	2500970
9.15591	2082000	2080690	2080740	2080700	2080730		9.15591	3092400	3092900	3092910	3092960		9.15591	4459100	4461910	4461920	4461960		9.15591	1464100	1463270	1463270	1463280		9.15591	2498450	2500950	2500950	2500970
9.20215	2079800	2080690	2080740	2080700	2080730		9.20215	3092760	3092900	3092910	3092960		9.20215	4458780	4461910	4461920	4461960		9.20215	1463440	1463270	1463270	1463280		9.20215	2500960	2500950	2500950	2500970
9.2484	2079980	2080690	2080740	2080700	2080730		9.2484	3091980	3092900	3092910	3092960		9.2484	4460110	4461910	4461920	4461960		9.2484	1464480	1463270	1463270	1463280		9.2484	2501280	2500950	2500950	2500970
9.29464	2080960	2080690	2080740	2080700	2080730		9.29464	3091010	3092900	3092910	3092960		9.29464	4461320	4461910	4461920	4461960		9.29464	1464330	1463270	1463270	1463280		9.29464	2499560	2500950	2500950	2500970
9.34088	2082600	2080690	2080740	2080700	2080730		9.34088	3091400	3092910	3092910	3092960		9.34088	4460890	4461910	4461920	4461960		9.34088	1463750	1463270	1463270	1463280		9.34088	2498810	2500950	2500950	2500970
9.38713	2083540	2080690	2080740	2080710	2080730		9.38713	3094030	3092910	3092910	3092960		9.38713	4461590	4461910	4461920	4461960		9.38713	1462910	1463270	1463270	1463280		9.38713	2499290	2500950	2500950	2500970
9.43337	2082530	2080690	2080740	2080710	2080730		9.43337	3093050	3092910	3092910	3092960		9.43337	4462430	4461920	4461920	4461960		9.43337	1463310	1463270	1463270	1463280		9.43337	2499410	2500950	2500950	2500970
9.47962	2082200	2080690	2080740	2080710	2080730		9.47962	3092510	3092910	3092910	3092960		9.47962	4462940	4461920	4461920	4461960		9.47962	1464540	1463270	1463270	1463280		9.47962	2501440	2500950	2500950	2500970
9.52586	2080580	2080690	2080740	2080710	2080730		9.52586	3093990	3092910	3092910	3092960		9.52586	4460740	4461920	4461920	4461960		9.52586	1463660	1463270	1463270	1463280		9.52586	2501510	2500950	2500950	2500970
9.5721	2081400	2080690	2080740	2080710	2080730		9.5721	3093500	3092910	3092910	3092960		9.5721	4463010	4461920	4461920	4461960		9.5721	1464310	1463270	1463270	1463280		9.5721	2498210	2500950	2500950	2500970
9.61835	2081370	2080700	2080740	2080710	2080730		9.61835	3091880	3092910	3092920	3092960		9.61835	4461510	4461920	4461920	4461960		9.61835	1464760	1463270	1463270	1463280		9.61835	2497710	2500950	2500950	2500970
9.66459	2081290	2080700	2080740	2080710	2080730		9.66459	3093020	3092910	3092920	3092960		9.66459	4458640	4461920	4461920	4461960		9.66459	1465970	1463270	1463270	1463280		9.66459	2501150	2500950	2500950	2500970
9.71084	2080500	2080700	2080740	2080710	2080730		9.71084	3096690	3092910	3092920	3092960		9.71084	4459770	4461920	4461920	4461960		9.71084	1464660	1463270	1463270	1463280		9.71084	2500880	2500950	2500950	2500970
9.75708	2079960	2080700	2080740	2080710	2080730		9.75708	3096750	3092910	3092920	3092960		9.75708	4464530	4461920	4461920	4461960		9.75708	1463880	1463270	1463270	1463280		9.75708	2500540	2500950	2500950	2500970
9.80333	2080870	2080700	2080740	2080710	2080730		9.80333	3093980	3092910	3092920	3092960		9.80333	4464810	4461920	4461920	4461960		9.80333	1464200	1463270	1463270	1463280		9.80333	2502770	2500950	2500950	2500970
9.84957	2081040	2080700	2080740	2080710	2080730		9.84957	3094010	3092910	3092920	3092960		9.84957	4462080	4461920	4461920	4461960		9.84957	1463450	1463270	1463270	1463280		9.84957	2503060	2500950	2500950	2500970
9.89581	2080240	2080700	2080740	2080710	2080730		9.89581	3094310	3092910	3092920	3092960		9.89581	4459460	4461920	4461920	4461960		9.89581	1462360	1463270	1463270	1463280		9.89581	2498370	2500950	2500950	2500970
9.94206	2080310	2080700	2080740	2080710	2080730		9.94206	3095220	3092910	3092920	3092960		9.94206	4459220	4461920	4461920	4461960		9.94206	1463420	1463270	1463270	1463280		9.94206	2500480	2500950	2500950	2500970
9.9883	2081580	2080700	2080740	2080710	2080730		9.9883	3093420	3092910	3092920	3092960		9.9883	4460390	4461920	4461920	4461960		9.9883	1464050	1463270	1463270	1463280		9.9883	2501510	2500950	2500950	2500970
10.0345	2081700	2080700	2080740	2080710	2080730		10.0345	3093600	3092910	3092920	3092960		10.0345	4462490	4461920	4461920	4461960		10.0345	1464130	1463270	1463270	1463280		10.0345	2498680	2500950	2500950	2500970
10.0808	2080430	2080700	2080740	2080710	2080730		10.0808	3093000	3092910	3092920	3092960		10.0808	4463960	4461920	4461930	4461960		10.0808	1463970	1463270	1463270	1463280		10.0808	2501670	2500950	2500950	2500970
10.127	2081830	2080700	2080740	2080710	2080730		10.127	3093250	3092910	3092920	3092960		10.127	4463710	4461920	4461930	4461960		10.127	1463620	1463270	1463270	1463280		10.127	2500200	2500950	2500950	2500970
10.1733	2080960	2080700	2080740	2080710	2080730		10.1733	3093850	3092920	3092920	3092960		10.1733	4464200	4461920	4461930	4461960		10.1733	1464390	1463270	1463270	1463280		10.1733	2498080	2500950	2500950	2500970
10.2195	2080090	2080700	2080740	2080710	2080730		10.2195	3093910	3092920	3092920	3092960		10.2195	4462180	4461920	4461930	4461960		10.2195	1464330	1463270	1463270	1463280		10.2195	2500600	2500950	2500950	2500970
10.2658	2081080	2080700	2080740	2080710	2080730		10.2658	3093420	3092920	3092920	3092960		10.2658	4461280	4461920	4461930	4461960		10.2658	1464430	1463270	1463270	1463280		10.2658	2500130	2500950	2500950	2500970
10.312	2080680	2080700	2080740	2080710	2080730		10.312	3093900	3092920	3092920	3092960		10.312	4462590	4461920	4461930	4461960		10.312	1463390	1463270	1463270	1463280		10.312	2499760	2500950	2500950	2500970
10.3583	2080730	2080700	2080740	2080710	2080730		10.3583	3093700	3092920	3092920	3092960		10.3583	4461620	4461920	4461930	4461960		10.3583	1463150	1463270	1463270	1463280		10.3583	2498100	2500950	2500950	2500970
10.4045	2080110	2080700	2080740	2080710	2080730		10.4045	3093180	3092920	3092920	3092960		10.4045	4462600	4461920	4461930	4461960		10.4045	1462350	1463270	1463270	1463280		10.4045	2500790	2500950	2500950	2500970
10.4507	2079150	2080700	2080740	2080710	2080730		10.4507	3094860	3092920	3092920	3092960		10.4507	4463480	4461920	4461930	4461960		10.4507	1463190	1463270	1463270	1463280		10.4507	2500450	2500950	2500950	2500970
10.497	2079890	2080700	2080740	2080710	2080730		10.497	3091710	3092920	3092920	3092960		10.497	4461920	4461920	4461930	4461960		10.497	1463730	1463270	1463270	1463280		10.497	2501250	2500950	2500950	2500970
10.5432	2080670	2080700	2080740	2080710	2080730		10.5432	3087810	3092920	3092920	3092960		10.5432	4462730	4461930	4461930	4461960		10.5432	1462630	1463270	1463270	1463280		10.5432	2500330	2500950	2500950	2500970
10.5895	2082270	2080700	2080740	2080710	2080730		10.5895	3091180	3092920	3092920	3092960		10.5895	4462000	4461930	4461930	4461960		10.5895	1462020	1463270	1463270	1463280		10.5895	2499110	2500950	2500950	2500970
10.6357	2080620	2080700	2080740	2080710	2080730		10.6357	3092540	3092920	3092920	3092960		10.6357	4465280	4461930	4461930	4461960		10.6357	1462420	1463270	1463270	1463280		10.6357	2499910	2500950	2500950	2500970
10.682	2080630	2080700	2080740	2080710	2080730		10.682	3090920	3092920	3092930	3092960		10.682	4463560	4461930	4461930	4461960		10.682	1463770	1463270	1463270	1463280		10.682	2502260	2500950	2500950	2500970
10.7282	2080500	2080710	2080740	2080710	2080730		10.7282	3092780	3092920	3092930	3092960		10.7282	4462510	4461930	4461930	4461960		10.7282	1465900	1463270	1463270	1463280		10.7282	2501650	2500950	2500950	2500970
10.7745	2079810	2080710	2080740	2080710	2080730		10.7745	3093260	3092920	3092930	3092960		10.7745	4464420	4461930	4461930	4461960		10.7745	1462850	1463270	1463270	1463280		10.7745	2502050	2500950	2500950	2500970
10.8207	2080490	2080710	2080740	2080710	2080730		10.8207	3093860	3092920	3092930	3092960		10.8207	4461210	4461930	4461930	4461960		10.8207	1461850	1463270	1463270	1463280		10.8207	2501000	2500950	2500950	2500970
10.8669	2082620	2080710	2080740	2080720	2080730		10.8669	3093190	3092920	3092930	3092960		10.8669	4463550	4461930	4461930	4461960		10.8669	1462380	1463270	1463270	1463280		10.8669	2502670	2500950	2500960	2500970
10.9132	2083200	2080710	2080740	2080720	2080730		10.9132	3091200	3092920	3092930	3092960		10.9132	4462740	4461930	4461930	4461960		10.9132	1464340	1463270	1463270	1463280		10.9132	2501630	2500950	2500960	2500970
10.9594	2081550	2080710	2080740	2080720	2080730		10.9594	3091290	3092920	3092930	3092960		10.9594	4459450	4461930	4461930	4461960		10.9594	1465080	1463270	1463270	1463280		10.9594	2502160	2500950	2500960	2500970
11.0057	2081260	2080710	2080740	2080720	2080730		11.0057	3093880	3092920	3092930	3092960		11.0057	4461370	4461930	4461930	4461960		11.0057	1463520	1463270	1463270	1463280		11.0057	2500630	2500950	2500960	2500970
11.0519	2082560	2080710	2080740	2080720	2080730		11.0519	3092970	3092920	3092930	3092960		11.0519	4462680	4461930	4461930	4461960		11.0519	1464420	1463270	1463270	1463280		11.0519	2501980	2500950	2500960	2500970
11.0982	2082510	2080710	2080740	2080720	2080730		11.0982	3092920	3092920	3092930	3092960		11.0982	4463010	4461930	4461930	4461960		11.0982	1464530	1463270	1463270	1463280		11.0982	2501750	2500950	2500960	2500970
11.1444	2080370	2080710	2080740	2080720	2080730		11.1444	3093100	3092920	3092930	3092960		11.1444	4461320	4461930	4461930	4461960		11.1444	1463010	1463270	1463270	1463280		11.1444	2500340	2500950	2500960	2500970
11.1906	2080480	2080710	2080740	2080720	2080730		11.1906	3093490	3092920	3092930	3092960		11.1906	4460460	4461930	4461930	4461960		11.1906	1462350	1463270	1463270	1463280		11.1906	2501030	2500960	2500960	2500970
11.2369	2082640	2080710	2080740	2080720	2080730		11.2369	3093870	3092920	3092930	3092960		11.2369	4461730	4461930	4461930	4461960		11.2369	1463820	1463270	1463270	1463280		11.2369	2500250	2500960	2500960	2500970
11.2831	2081580	2080710	2080740	2080720	2080730		11.2831	3092710	3092920	3092930	3092960		11.2831	4461320	4461930	4461930	4461960		11.2831	1462390	1463270	1463270	1463280		11.2831	2499750	2500960	2500960	2500970
11.3294	2080590	2080710	2080740	2080720	2080730		11.3294	3095050	3092930	3092930	3092960		11.3294	4460670	4461930	4461930	4461960		11.3294	1463580	1463270	1463270	1463280		11.3294	2499800	2500960	2500960	2500970
11.3756	2083010	2080710	2080740	2080720	2080730		11.3756	3092710	3092930	3092930	3092960		11.3756	4459950	4461930	4461930	4461960		11.3756	1464010	1463270	1463270	1463280		11.3756	2501530	2500960	2500960	2500970
11.4219	2080770	2080710	2080740	2080720	2080730		11.4219	3093720	3092930	3092930	3092960		11.4219	4460140	4461930	4461930	4461960		11.4219	1463330	1463270	1463270	1463280		11.4219	2501740	2500960	2500960	2500970
11.4681	2080580	2080710	2080740	2080720	2080730		11.4681	3092140	3092930	3092930	3092960		11.4681	4461050	4461930	4461930	4461960		11.4681	1464760	1463270	1463270	1463280		11.4681	2501430	2500960	2500960	2500970
11.5144	2081520	2080710	2080740	2080720	2080730		11.5144	3094720	3092930	3092930	3092960		11.5144	4459800	4461930	4461930	4461960		11.5144	1465310	1463270	1463270	1463280		11.5144	2499040	2500960	2500960	2500970
11.5606	2080960	2080710	2080740	2080720	2080730		11.5606	3094030	3092930	3092930	3092960		11.5606	4460640	4461930	4461930	4461960		11.5606	1464480	1463270	1463270	1463280		11.5606	2500150	2500960	2500960	2500970
11.6068	2080690	2080710	2080740	2080720	2080730		11.6068	3095020	3092930	3092930	3092960		11.6068	4462600	4461930	4461930	4461960		11.6068	1463570	1463270	1463270	1463280		11.6068	2502240	2500960	2500960	2500970
11.6531	2080860	2080710	2080740	2080720	2080730		11.6531	3096200	3092930	3092930	3092960		11.6531	4463130	4461930	4461930	4461960		11.6531	1462390	1463270	1463270	1463280		11.6531	2500330	2500960	2500960	2500970
11.6993	2080720	2080710	2080740	2080720	2080730		11.6993	3095000	3092930	3092930	3092960		11.6993	4462170	4461930	4461930	4461960		11.6993	1463040	1463270	1463270	1463280		11.6993	2501540	2500960	2500960	2500970
11.7456	2080850	2080710	2080740	2080720	2080730		11.7456	3094860	3092930	3092930	3092960		11.7456	4459210	4461930	4461930	4461960		11.7456	1461460	1463270	1463270	1463280		11.7456	2499920	2500960	2500960	2500970
11.7918	2081400	2080710	2080740	2080720	2080730		11.7918	3094300	3092930	3092930	3092960		11.7918	4463520	4461930	4461940	4461960		11.7918	1463920	1463270	1463270	1463280		11.7918	2501420	2500960	2500960	2500970
11.8381	2080270	2080710	2080740	2080720	2080730		11.8381	3092400	3092930	3092930	3092960		11.8381	4464010	4461930	4461940	4461960		11.8381	1463780	1463270	1463270	1463280		11.8381	2499340	2500960	2500960	2500970
11.8843	2079210	2080710	2080740	2080720	2080730		11.8843	3094110	3092930	3092930	3092960		11.8843	4463910	4461930	4461940	4461960		11.8843	1463700	1463270	1463270	1463280		11.8843	2499950	2500960	2500960	2500970
11.9306	2077900	2080710	2080740	2080720	2080730		11.9306	3095790	3092930	3092930	3092960		11.9306	4464590	4461930	4461940	4461960		11.9306	1463410	1463270	1463270	1463280		11.9306	2500530	2500960	2500960	2500970

## Sheet: Logged data chemostat
Time (d)	DO (%)	pH	Temp (°C)
0	0	7.17354	28.0041
0.000708333	0	7.1739	27.998
0.00141667	0	7.1739	27.998
0.002125	0	7.17317	28.0041
0.00283333	0.0101647	7.17427	27.998
0.00354167	0.00508233	7.17354	27.998
0.00425	0	7.1739	28.0041
0.00495833	0	7.175	28.0041
0.00566667	-0.0101647	7.175	27.998
0.006375	-0.00508233	7.1739	27.998
0.00708333	0	7.17463	28.0041
0.00779167	-0.00508233	7.175	27.998
0.0085	-0.00508233	7.17317	27.9979
0.00920833	-0.00508233	7.17463	27.998
0.00991667	-0.00508233	7.17354	27.9979
0.010625	0	7.17463	27.9979
0.0113333	0	7.1739	28.0041
0.0120417	-0.015247	7.17463	27.998
0.01275	-0.00508233	7.1739	27.9918
0.0134583	-0.0101647	7.17427	27.998
0.0141667	-0.0101647	7.17427	27.9918
0.014875	-0.015247	7.17427	27.998
0.0155833	-0.0101647	7.17573	27.9918
0.0162917	-0.015247	7.17427	27.9979
0.017	-0.015247	7.17463	27.998
0.0177083	-0.015247	7.17427	27.9918
0.0184167	-0.0101647	7.17463	27.9979
0.019125	-0.0254117	7.17427	27.998
0.0198333	-0.0203293	7.17427	27.9979
0.0205417	-0.015247	7.175	28.0042
0.02125	-0.015247	7.1739	27.9979
0.0219583	-0.015247	7.17537	27.998
0.0226667	-0.0254117	7.17537	28.0041
0.023375	-0.0203293	7.17427	27.998
0.0240833	-0.0101647	7.17427	27.9979
0.0247917	-0.0254117	7.175	27.9918
0.0255	-0.0203293	7.17463	27.998
0.0262083	-0.0203293	7.175	27.998
0.0269167	-0.0203293	7.17573	27.9979
0.027625	-0.0203293	7.17427	27.998
0.0283333	-0.015247	7.17573	28.0102
0.0290417	-0.0203293	7.17573	28.0041
0.02975	-0.015247	7.17463	27.998
0.0304583	-0.0254117	7.17463	27.9918
0.0311667	-0.0203293	7.17463	28.004
0.031875	-0.0203293	7.17463	27.9979
0.0325833	-0.030494	7.17573	27.998
0.0332917	-0.0203293	7.17537	28.0041
0.034	-0.0355763	7.175	28.0041
0.0347083	-0.030494	7.175	28.0103
0.0354167	-0.0355763	7.17427	28.0041
0.036125	-0.0254117	7.175	28.0041
0.0368333	-0.0254117	7.17463	27.9979
0.0375417	-0.0254117	7.17573	28.0102
0.03825	-0.0355763	7.17573	27.9979
0.0389583	-0.0203293	7.17573	27.998
0.0396667	-0.0254117	7.175	28.0041
0.040375	-0.030494	7.17427	28.0041
0.0410833	-0.0203293	7.17463	27.998
0.0417917	-0.0254117	7.17573	28.0041
0.0425	-0.0355763	7.17537	27.998
0.0432083	-0.0203293	7.17463	27.998
0.0439167	-0.0355763	7.175	27.998
0.044625	-0.030494	7.17537	28.0041
0.0453333	-0.030494	7.17427	27.9979
0.0460417	-0.0406587	7.17537	27.9918
0.04675	-0.0406587	7.175	28.004
0.0474583	-0.0406587	7.17463	28.0041
0.0481667	-0.0355763	7.175	27.9979
0.048875	-0.0254117	7.17463	28.0041
0.0495833	-0.0406587	7.17537	27.9979
0.0502917	-0.0355763	7.1761	28.0041
0.051	-0.045741	7.175	27.9979
0.0517083	-0.0406587	7.175	27.9979
0.0524167	-0.0406587	7.17537	27.9918
0.053125	-0.045741	7.17537	28.0041
0.0538333	-0.0406587	7.17537	27.9918
0.0545417	-0.0355763	7.17463	28.0041
0.05525	-0.0355763	7.17537	27.9979
0.0559583	-0.0355763	7.17647	27.9918
0.0566667	-0.0355763	7.17647	27.9918
0.057375	-0.0406587	7.175	27.998
0.0580833	-0.0406587	7.17647	27.9918
0.0587917	-0.045741	7.17647	27.9918
0.0595	-0.0406587	7.17573	27.9979
0.0602083	-0.0559057	7.17647	27.998
0.0609167	-0.0508233	7.17647	27.998
0.061625	-0.045741	7.1761	28.0041
0.0623333	-0.0406587	7.1761	27.998
0.0630417	-0.0508233	7.17573	27.998
0.06375	-0.045741	7.1772	28.0102
0.0644583	-0.0406587	7.1772	28.0103
0.0651667	-0.0508233	7.17683	27.998
0.065875	-0.045741	7.1772	28.0102
0.0665833	-0.045741	7.1783	27.9979
0.0672917	-0.045741	7.17793	28.0041
0.068	-0.045741	7.1783	28.0041
0.0687083	-0.0508233	7.1783	27.9979
0.0694167	-0.0406587	7.17866	27.998
0.070125	-0.0508233	7.17866	27.998
0.0708333	-0.0508233	7.1794	27.9918
0.0715417	-0.0508233	7.1794	27.9979
0.07225	-0.0508233	7.17903	27.998
0.0729583	-0.0559057	7.17976	27.998
0.0736667	-0.0508233	7.18013	27.998
0.074375	-0.0508233	7.17976	27.998
0.0750833	-0.0559057	7.18086	27.998
0.0757917	-0.0559057	7.18086	27.998
0.0765	-0.0508233	7.18123	27.9918
0.0772083	-0.0559057	7.18196	27.998
0.0779167	-0.0559057	7.18196	27.9918
0.078625	-0.0559057	7.1827	27.9918
0.0793333	-0.0559057	7.18306	28.0041
0.0800417	-0.060988	7.18306	27.998
0.08075	-0.0508233	7.18306	28.0041
0.0814583	-0.0559057	7.18379	27.998
0.0821667	-0.0559057	7.18416	28.0041
0.082875	-0.0660703	7.18453	27.998
0.0835833	-0.060988	7.18453	27.998
0.0842917	-0.0660703	7.18453	27.998
0.085	-0.0559057	7.1849	27.9918
0.0857083	-0.0660703	7.18526	28.0041
0.0864167	-0.0559057	7.1849	28.0042
0.087125	-0.060988	7.18636	28.0042
0.0878333	-0.0508233	7.18599	27.998
0.0885417	-0.076235	7.18673	28.0041
0.08925	-0.0559057	7.18746	27.9979
0.0899583	-0.060988	7.18819	27.998
0.0906667	-0.060988	7.18746	27.998
0.091375	-0.076235	7.18783	27.998
0.0920833	-0.0660703	7.18856	28.0041
0.0927917	-0.060988	7.18893	27.998
0.0935	-0.076235	7.19039	27.9979
0.0942083	-0.0660703	7.19003	28.0102
0.0949167	-0.0559057	7.18966	28.0041
0.095625	-0.076235	7.18929	28.0041
0.0963333	-0.0711527	7.19149	28.0041
0.0970417	-0.0711527	7.19186	27.998
0.09775	-0.0660703	7.19222	27.998
0.0984583	-0.0660703	7.19186	27.9979
0.0991667	-0.0660703	7.19222	27.998
0.099875	-0.076235	7.19259	27.998
0.100583	-0.0660703	7.19332	28.0041
0.101292	-0.076235	7.19406	27.9979
0.102	-0.076235	7.19369	28.0041
0.102708	-0.0711527	7.19406	27.998
0.103417	-0.0711527	7.19515	27.998
0.104125	-0.076235	7.19515	27.998
0.104833	-0.0813173	7.19442	27.998
0.105542	-0.0711527	7.19515	27.998
0.10625	-0.0711527	7.19589	27.998
0.106958	-0.0813173	7.19625	27.9918
0.107667	-0.0813173	7.19662	27.998
0.108375	-0.0813173	7.19625	27.9979
0.109083	-0.0813173	7.19699	28.0042
0.109792	-0.0813173	7.19772	28.0041
0.1105	-0.0813173	7.19845	28.0041
0.111208	-0.076235	7.19772	27.9918
0.111917	-0.0863997	7.19882	27.9918
0.112625	-0.0813173	7.19918	28.0041
0.113333	-0.076235	7.19955	27.998
0.114042	-0.0863997	7.19992	27.998
0.11475	-0.0813173	7.19992	27.9918
0.115458	-0.076235	7.20065	27.998
0.116167	-0.0813173	7.20029	27.998
0.116875	-0.0863997	7.20138	27.9979
0.117583	-0.0863997	7.20175	27.9918
0.118292	-0.076235	7.20175	27.9918
0.119	-0.0863997	7.20248	27.998
0.119708	-0.0813173	7.20175	28.0041
0.120417	-0.091482	7.20248	27.9918
0.121125	-0.0863997	7.20285	27.998
0.121833	-0.0863997	7.20248	27.998
0.122542	-0.0813173	7.20358	27.998
0.12325	-0.091482	7.20468	27.998
0.123958	-0.091482	7.20542	27.998
0.124667	-0.091482	7.20468	27.9918
0.125375	-0.0863997	7.20542	27.998
0.126083	-0.091482	7.20505	28.0041
0.126792	-0.091482	7.20615	28.0041
0.1275	-0.0965643	7.20651	28.0041
0.128208	-0.111811	7.20688	27.9979
0.128917	-0.127058	7.20578	27.998
0.129625	-0.121976	7.20615	27.998
0.130333	-0.137223	7.20725	27.9979
0.131042	-0.132141	7.20688	28.0041
0.13175	-0.127058	7.20835	27.998
0.132458	-0.132141	7.20761	27.998
0.133167	-0.137223	7.20835	27.9979
0.133875	-0.142305	7.21018	27.998
0.134583	-0.142305	7.20835	27.998
0.135292	-0.132141	7.20944	27.998
0.136	-0.137223	7.20981	27.9979
0.136708	-0.137223	7.21018	28.0041
0.137417	-0.142305	7.21054	28.0042
0.138125	-0.142305	7.21054	28.0041
0.138833	-0.147388	7.21091	28.0041
0.139542	-0.137223	7.21128	28.0103
0.14025	-0.142305	7.21238	27.9979
0.140958	-0.137223	7.21128	28.0041
0.141667	-0.137223	7.21128	27.998
0.142375	-0.132141	7.21238	28.0041
0.143083	-0.147388	7.21311	28.0102
0.143792	-0.147388	7.21274	28.0041
0.1445	-0.147388	7.21274	27.998
0.145208	-0.15247	7.21348	27.998
0.145917	-0.147388	7.21384	28.0041
0.146625	-0.15247	7.21384	27.998
0.147333	-0.157552	7.21458	27.998
0.148042	-0.15247	7.21421	27.998
0.14875	-0.157552	7.21494	27.998
0.149458	-0.157552	7.21458	27.998
0.150167	-0.157552	7.21568	27.998
0.150875	-0.157552	7.21531	27.998
0.151583	-0.15247	7.21568	28.0041
0.152292	-0.15247	7.21604	27.9918
0.153	-0.147388	7.21604	27.998
0.153708	-0.15247	7.21714	27.9857
0.154417	-0.147388	7.21714	27.9918
0.155125	-0.15247	7.21677	27.998
0.155833	-0.15247	7.21751	27.998
0.156542	-0.147388	7.21824	27.998
0.15725	-0.147388	7.21787	27.9918
0.157958	-0.142305	7.21861	27.998
0.158667	-0.137223	7.21897	27.998
0.159375	-0.15247	7.21861	27.998
0.160083	-0.157552	7.21861	27.9979
0.160792	-0.162635	7.21971	28.0041
0.1615	-0.142305	7.21934	28.0041
0.162208	-0.147388	7.21897	27.998
0.162917	-0.157552	7.21971	27.998
0.163625	-0.162635	7.22007	27.998
0.164333	-0.157552	7.21934	27.998
0.165042	-0.147388	7.21934	28.0042
0.16575	-0.162635	7.22081	28.0041
0.166458	-0.162635	7.22081	28.0041
0.167167	-0.147388	7.22044	28.0041
0.167875	-0.157552	7.22154	27.998
0.168583	-0.162635	7.22117	27.9979
0.169292	-0.167717	7.22117	27.998
0.17	-0.157552	7.2219	27.9918
0.170708	-0.157552	7.22117	27.998
0.171417	-0.157552	7.2219	27.9981
0.172125	-0.157552	7.22337	27.9918
0.172833	-0.15247	7.2219	27.9857
0.173542	-0.162635	7.22227	28.0042
0.17425	-0.157552	7.22227	27.9919
0.174958	-0.15247	7.223	27.9918
0.175667	-0.172799	7.22374	27.998
0.176375	-0.167717	7.22374	27.998
0.177083	-0.172799	7.22374	27.9979
0.177792	-0.162635	7.22447	27.9979
0.1785	-0.172799	7.22447	27.998
0.179208	-0.167717	7.22484	27.998
0.179917	-0.157552	7.22484	28.0042
0.180625	-0.162635	7.22557	28.0041
0.181333	-0.172799	7.22593	27.9979
0.182042	-0.162635	7.2252	27.9979
0.18275	-0.177882	7.2263	27.998
0.183458	-0.157552	7.22593	27.998
0.184167	-0.167717	7.22593	27.998
0.184875	-0.162635	7.2263	27.9979
0.185583	-0.172799	7.22593	27.9918
0.186292	-0.167717	7.22703	28.0041
0.187	-0.167717	7.22703	27.998
0.187708	-0.172799	7.22667	28.0041
0.188417	-0.162635	7.22703	27.998
0.189125	-0.177882	7.22703	28.0041
0.189833	-0.172799	7.2274	27.9918
0.190542	-0.172799	7.2285	28.0041
0.19125	-0.177882	7.22887	28.0041
0.191958	-0.172799	7.22923	27.998
0.192667	-0.167717	7.2285	28.0041
0.193375	-0.167717	7.2285	28.0041
0.194083	-0.167717	7.2285	28.0041
0.194792	-0.162635	7.22887	27.9979
0.1955	-0.177882	7.22923	27.998
0.196208	-0.177882	7.22923	27.998
0.196917	-0.167717	7.22923	27.998
0.197625	-0.172799	7.22997	28.0041
0.198333	-0.177882	7.2296	27.998
0.199042	-0.182964	7.2296	27.9979
0.19975	-0.172799	7.22997	28.0041
0.200458	-0.177882	7.22997	28.0041
0.201167	-0.177882	7.23033	27.998
0.201875	-0.177882	7.23033	27.998
0.202583	-0.182964	7.22997	28.0041
0.203292	-0.172799	7.23107	27.998
0.204	-0.182964	7.2307	27.9917
0.204708	-0.177882	7.2318	27.998
0.205417	-0.172799	7.2307	27.998
0.206125	-0.182964	7.23143	28.0042
0.206833	-0.172799	7.2318	27.998
0.207542	-0.177882	7.2318	28.0041
0.20825	-0.172799	7.23216	28.0041
0.208958	-0.172799	7.23216	28.0041
0.209667	-0.182964	7.23363	28.0041
0.210375	-0.177882	7.23363	27.9979
0.211083	-0.188046	7.23253	27.998
0.211792	-0.177882	7.23253	27.998
0.2125	-0.177882	7.23253	27.998
0.213208	-0.188046	7.23326	28.0041
0.213917	-0.177882	7.23363	27.998
0.214625	-0.182964	7.23363	28.004
0.215333	-0.188046	7.23363	27.998
0.216042	-0.188046	7.2351	28.0042
0.21675	-0.182964	7.234	28.0041
0.217458	-0.188046	7.234	28.0041
0.218167	-0.188046	7.234	27.9919
0.218875	-0.188046	7.23473	28.0041
0.219583	-0.188046	7.23473	28.0041
0.220292	-0.182964	7.23436	27.998
0.221	-0.198211	7.2351	28.0041
0.221708	-0.193129	7.2362	28.0041
0.222417	-0.198211	7.2362	27.9918
0.223125	-0.193129	7.2351	28.0041
0.223833	-0.193129	7.23583	28.0041
0.224542	-0.198211	7.2362	27.998
0.22525	-0.188046	7.23583	27.9919
0.225958	-0.198211	7.23546	28.0041
0.226667	-0.198211	7.23766	27.998
0.227375	-0.188046	7.23583	28.0041
0.228083	-0.193129	7.23656	28.0041
0.228792	-0.198211	7.23656	27.998
0.2295	-0.193129	7.23729	28.0042
0.230208	-0.193129	7.23729	27.998
0.230917	-0.203293	7.23656	27.998
0.231625	-0.203293	7.23766	27.998
0.232333	-0.188046	7.23766	28.0041
0.233042	-0.208376	7.23803	27.998
0.23375	-0.193129	7.23839	28.0102
0.234458	-0.193129	7.23839	28.0041
0.235167	-0.198211	7.23839	27.998
0.235875	-0.198211	7.23803	28.0102
0.236583	-0.198211	7.23839	28.0103
0.237292	-0.208376	7.23766	28.0041
0.238	-0.203293	7.23803	28.0041
0.238708	-0.208376	7.23839	27.998
0.239417	-0.208376	7.23876	28.0041
0.240125	-0.213458	7.23876	28.004
0.240833	-0.203293	7.23803	27.998
0.241542	-0.208376	7.23949	28.0041
0.24225	-0.208376	7.23913	28.0041
0.242958	-0.208376	7.23986	27.9857
0.243667	-0.213458	7.23876	27.9918
0.244375	-0.208376	7.23949	27.998
0.245083	-0.21854	7.24023	27.9918
0.245792	-0.208376	7.23949	27.9918
0.2465	-0.208376	7.23913	27.9857
0.247208	-0.208376	7.23949	27.998
0.247917	-0.213458	7.23986	27.9918
0.248625	-0.223623	7.24023	27.998
0.249333	-0.213458	7.24023	27.998
0.250042	-0.213458	7.24096	28.0041
0.25075	-0.213458	7.24023	27.998
0.251458	-0.223623	7.24059	27.9979
0.252167	-0.21854	7.24169	28.0042
0.252875	-0.213458	7.24023	27.9918
0.253583	-0.223623	7.24059	28.0041
0.254292	-0.213458	7.24059	27.998
0.255	-0.21854	7.24132	27.9919
0.255708	-0.21854	7.24023	27.9979
0.256417	-0.223623	7.24096	27.998
0.257125	-0.228705	7.24096	28.0041
0.257833	-0.223623	7.24059	28.0041
0.258542	-0.223623	7.24169	28.0041
0.25925	-0.228705	7.24132	28.0041
0.259958	-0.223623	7.24169	28.0041
0.260667	-0.21854	7.24316	28.0042
0.261375	-0.228705	7.24132	28.0041
0.262083	-0.21854	7.24242	27.998
0.262792	-0.223623	7.24206	28.0041
0.2635	-0.213458	7.24242	27.998
0.264208	-0.233787	7.24206	28.0041
0.264917	-0.23887	7.24279	27.998
0.265625	-0.223623	7.24316	27.9979
0.266333	-0.233787	7.24242	27.9918
0.267042	-0.223623	7.24242	27.9979
0.26775	-0.223623	7.24316	28.0041
0.268458	-0.243952	7.24279	28.0102
0.269167	-0.228705	7.24242	27.998
0.269875	-0.233787	7.24279	27.998
0.270583	-0.228705	7.24242	28.004
0.271292	-0.233787	7.24426	27.998
0.272	-0.228705	7.24316	27.998
0.272708	-0.23887	7.24352	27.9918
0.273417	-0.23887	7.24316	28.0102
0.274125	-0.228705	7.24462	28.0041
0.274833	-0.243952	7.24352	27.998
0.275542	-0.243952	7.24426	27.998
0.27625	-0.233787	7.24352	27.998
0.276958	-0.233787	7.24389	28.0041
0.277667	-0.233787	7.24316	28.0041
0.278375	-0.243952	7.24352	27.9979
0.279083	-0.23887	7.24426	27.9918
0.279792	-0.243952	7.24536	27.998
0.2805	-0.249034	7.24426	28.0041
0.281208	-0.249034	7.24462	27.9919
0.281917	-0.243952	7.24462	27.9918
0.282625	-0.23887	7.24462	27.998
0.283333	-0.249034	7.24536	27.998
0.284042	-0.243952	7.24426	28.0041
0.28475	-0.23887	7.24499	27.9979
0.285458	-0.23887	7.24572	27.998
0.286167	-0.254117	7.24462	27.998
0.286875	-0.249034	7.24609	27.9979
0.287583	-0.249034	7.24499	27.9918
0.288292	-0.249034	7.24572	27.998
0.289	-0.249034	7.24646	27.998
0.289708	-0.249034	7.24536	27.998
0.290417	-0.259199	7.24499	27.9919
0.291125	-0.254117	7.24682	27.998
0.291833	-0.254117	7.24609	27.9918
0.292542	-0.259199	7.24499	28.0041
0.29325	-0.254117	7.24572	27.998
0.293958	-0.259199	7.24719	27.998
0.294667	-0.249034	7.24572	27.998
0.295375	-0.254117	7.24609	27.998
0.296083	-0.264281	7.24609	27.998
0.296792	-0.254117	7.24646	27.9918
0.2975	-0.264281	7.24609	27.998
0.298208	-0.259199	7.24609	27.9918
0.298917	-0.264281	7.24682	27.998
0.299625	-0.259199	7.24609	27.9979
0.300333	-0.269364	7.24646	27.9979
0.301042	-0.264281	7.24646	28.0041
0.30175	-0.269364	7.24609	28.0041
0.302458	-0.259199	7.24682	28.0041
0.303167	-0.269364	7.24719	28.0041
0.303875	-0.274446	7.24646	28.0042
0.304583	-0.274446	7.24719	28.0102
0.305292	-0.264281	7.24682	27.998
0.306	-0.274446	7.24719	27.9979
0.306708	-0.269364	7.24755	28.0103
0.307417	-0.279528	7.24792	28.004
0.308125	-0.284611	7.24829	28.0041
0.308833	-0.259199	7.24755	28.0041
0.309542	-0.274446	7.24755	28.0041
0.31025	-0.279528	7.24755	27.9918
0.310958	-0.264281	7.24792	27.998
0.311667	-0.274446	7.24792	28.0102
0.312375	-0.274446	7.24792	27.9979
0.313083	-0.284611	7.24719	27.998
0.313792	-0.289693	7.24829	27.998
0.3145	-0.279528	7.24792	27.9917
0.315208	-0.274446	7.24682	27.998
0.315917	-0.279528	7.24755	28.0041
0.316625	-0.274446	7.24829	27.998
0.317333	-0.279528	7.24755	28.004
0.318042	-0.284611	7.24792	27.998
0.31875	-0.284611	7.24792	27.998
0.319458	-0.279528	7.24755	28.0041
0.320167	-0.289693	7.24829	27.998
0.320875	-0.284611	7.24902	28.0041
0.321583	-0.284611	7.24829	28.0041
0.322292	-0.284611	7.24939	28.004
0.323	-0.284611	7.24902	27.998
0.323708	-0.299858	7.24902	27.998
0.324417	-0.294775	7.24902	27.998
0.325125	-0.289693	7.24902	27.998
0.325833	-0.299858	7.24865	27.998
0.326542	-0.289693	7.24865	27.9918
0.32725	-0.299858	7.24792	27.9918
0.327958	-0.299858	7.24865	27.998
0.328667	-0.299858	7.24939	27.998
0.329375	-0.294775	7.24865	28.0041
0.330083	-0.294775	7.24865	28.0041
0.330792	-0.294775	7.24865	27.9918
0.3315	-0.299858	7.24939	28.0102
0.332208	-0.294775	7.25012	28.0041
0.332917	-0.299858	7.24902	27.998
0.333625	-0.30494	7.24939	27.9918
0.334333	-0.30494	7.24865	27.998
0.335042	-0.299858	7.24939	27.9979
0.33575	-0.30494	7.24902	27.998
0.336458	-0.310022	7.24939	27.9918
0.337167	-0.299858	7.24975	27.9918
0.337875	-0.299858	7.24939	27.998
0.338583	-0.30494	7.25049	28.0041
0.339292	-0.315105	7.24939	27.998
0.34	-0.315105	7.24939	27.998
0.340708	-0.299858	7.24975	27.9918
0.341417	-0.310022	7.24975	27.998
0.342125	-0.30494	7.24975	27.9979
0.342833	-0.310022	7.24975	27.9979
0.343542	-0.310022	7.24975	27.998
0.34425	-0.310022	7.25085	27.9918
0.344958	-0.310022	7.25012	27.9918
0.345667	-0.30494	7.24975	27.9979
0.346375	-0.325269	7.24975	28.0042
0.347083	-0.320187	7.25012	27.998
0.347792	-0.315105	7.25049	27.9979
0.3485	-0.315105	7.25012	28.0042
0.349208	-0.320187	7.25085	27.998
0.349917	-0.310022	7.25012	27.998
0.350625	-0.335434	7.25049	27.998
0.351333	-0.315105	7.24975	28.0041
0.352042	-0.320187	7.24975	27.998
0.35275	-0.325269	7.25012	28.0041
0.353458	-0.310022	7.25012	27.9918
0.354167	-0.330352	7.25049	27.998
0.354875	-0.330352	7.25085	28.0041
0.355583	-0.320187	7.25012	27.998
0.356292	-0.325269	7.25085	28.0042
0.357	-0.330352	7.25012	27.998
0.357708	-0.330352	7.25085	27.998
0.358417	-0.330352	7.25085	27.998
0.359125	-0.335434	7.25049	28.0041
0.359833	-0.335434	7.25049	27.998
0.360542	-0.330352	7.25085	27.9918
0.36125	-0.330352	7.25012	28.0041
0.361958	-0.340516	7.25085	27.998
0.362667	-0.335434	7.25085	27.9979
0.363375	-0.340516	7.25085	28.0041
0.364083	-0.330352	7.25122	27.998
0.364792	-0.330352	7.25085	28.0041
0.3655	-0.345599	7.25195	28.0041
0.366208	-0.335434	7.25195	27.998
0.366917	-0.345599	7.25122	28.0041
0.367625	-0.345599	7.25049	27.9918
0.368333	-0.350681	7.25085	27.998
0.369042	-0.350681	7.25122	27.998
0.36975	-0.345599	7.25342	28.0041
0.370458	-0.350681	7.25049	27.998
0.371167	-0.345599	7.25122	27.998
0.371875	-0.355763	7.25159	28.0041
0.372583	-0.345599	7.25159	28.0041
0.373292	-0.340516	7.25085	27.998
0.374	-0.360846	7.25232	27.9979
0.374708	-0.350681	7.25122	27.998
0.375417	-0.355763	7.25122	27.998
0.376125	-0.360846	7.25232	27.998
0.376833	-0.355763	7.25122	28.0041
0.377542	-0.360846	7.25122	28.0041
0.37825	-0.350681	7.25195	28.0041
0.378958	-0.345599	7.25195	27.998
0.379667	-0.365928	7.25195	28.004
0.380375	-0.365928	7.25159	28.0102
0.381083	-0.365928	7.25195	27.998
0.381792	-0.360846	7.25085	28.0041
0.3825	-0.360846	7.25122	28.0041
0.383208	-0.37101	7.25159	27.998
0.383917	-0.37101	7.25195	28.0102
0.384625	-0.365928	7.25159	28.0041
0.385333	-0.365928	7.25195	28.0042
0.386042	-0.376093	7.25195	27.998
0.38675	-0.365928	7.25195	28.0041
0.387458	-0.376093	7.25195	28.0041
0.388167	-0.381175	7.25268	28.0102
0.388875	-0.376093	7.25195	28.0041
0.389583	-0.381175	7.25195	28.0041
0.390292	-0.37101	7.25159	28.0042
0.391	-0.37101	7.25159	28.0102
0.391708	-0.381175	7.25122	27.9918
0.392417	-0.39134	7.25159	27.998
0.393125	-0.381175	7.25159	27.9979
0.393833	-0.39134	7.25195	28.0041
0.394542	-0.381175	7.25305	28.0041
0.39525	-0.39134	7.25159	28.0041
0.395958	-0.396422	7.25195	28.0041
0.396667	-0.396422	7.25232	28.0041
0.397375	-0.381175	7.25159	28.0042
0.398083	-0.386257	7.25195	27.998
0.398792	-0.396422	7.25232	28.0103
0.3995	-0.396422	7.25159	27.998
0.400208	-0.381175	7.25232	28.0042
0.400917	-0.396422	7.25305	28.004
0.401625	-0.406587	7.25195	27.998
0.402333	-0.396422	7.25232	28.0041
0.403042	-0.396422	7.25305	27.9918
0.40375	-0.396422	7.25305	28.0041
0.404458	-0.401504	7.25305	27.9918
0.405167	-0.401504	7.25342	28.0041
0.405875	-0.396422	7.25232	27.9919
0.406583	-0.401504	7.25305	28.0041
0.407292	-0.406587	7.25305	28.0041
0.408	-0.406587	7.25305	28.0041
0.408708	-0.401504	7.25342	28.0041
0.409417	-0.401504	7.25305	27.998
0.410125	-0.396422	7.25268	27.9979
0.410833	-0.406587	7.25232	28.0103
0.411542	-0.401504	7.25342	28.0042
0.41225	-0.406587	7.25268	27.9918
0.412958	-0.411669	7.25305	28.0041
0.413667	-0.406587	7.25232	27.9918
0.414375	-0.411669	7.25268	28.0102
0.415083	-0.411669	7.25232	27.998
0.415792	-0.406587	7.25305	27.998
0.4165	-0.411669	7.25342	28.0041
0.417208	-0.406587	7.25305	28.0041
0.417917	-0.416751	7.25342	28.0102
0.418625	-0.416751	7.25232	27.998
0.419333	-0.416751	7.25342	28.0103
0.420042	-0.411669	7.25268	28.0103
0.42075	-0.421834	7.25268	28.004
0.421458	-0.421834	7.25305	28.0041
0.422167	-0.416751	7.25378	27.998
0.422875	-0.421834	7.25378	28.0041
0.423583	-0.416751	7.25305	28.004
0.424292	-0.421834	7.25268	27.9979
0.425	-0.416751	7.25378	28.0041
0.425708	-0.421834	7.25305	28.0041
0.426417	-0.426916	7.25305	27.998
0.427125	-0.437081	7.25268	27.998
0.427833	-0.431998	7.25268	28.0042
0.428542	-0.426916	7.25378	28.0041
0.42925	-0.426916	7.25268	27.9979
0.429958	-0.416751	7.25268	27.9979
0.430667	-0.426916	7.25342	28.0041
0.431375	-0.437081	7.25305	28.0041
0.432083	-0.431998	7.25378	28.0041
0.432792	-0.431998	7.25415	27.998
0.4335	-0.431998	7.25378	27.998
0.434208	-0.431998	7.25415	27.9979
0.434917	-0.437081	7.25268	27.998
0.435625	-0.437081	7.25378	27.9918
0.436333	-0.442163	7.25342	27.9979
0.437042	-0.437081	7.25268	28.0041
0.43775	-0.447245	7.25305	28.0041
0.438458	-0.426916	7.25305	27.998
0.439167	-0.442163	7.25415	28.0041
0.439875	-0.452328	7.25415	28.004
0.440583	-0.447245	7.25378	27.998
0.441292	-0.442163	7.25378	28.0042
0.442	-0.447245	7.25268	28.0041
0.442708	-0.442163	7.25305	28.0042
0.443417	-0.437081	7.25342	27.998
0.444125	-0.452328	7.25378	27.998
0.444833	-0.452328	7.25305	27.998
0.445542	-0.442163	7.25378	28.0041
0.44625	-0.452328	7.25305	28.0042
0.446958	-0.447245	7.25305	28.0041
0.447667	-0.447245	7.25378	27.9918
0.448375	-0.462492	7.25342	28.0102
0.449083	-0.45741	7.25452	27.998
0.449792	-0.452328	7.25342	28.0041
0.4505	-0.45741	7.25415	28.0041
0.451208	-0.462492	7.25378	27.9918
0.451917	-0.45741	7.25342	27.9979
0.452625	-0.45741	7.25342	27.998
0.453333	-0.45741	7.25342	27.998
0.454042	-0.467575	7.25342	28.0041
0.45475	-0.45741	7.25378	28.0041
0.455458	-0.467575	7.25305	27.9979
0.456167	-0.45741	7.25378	28.0041
0.456875	-0.462492	7.25452	28.0041
0.457583	-0.472657	7.25415	28.0041
0.458292	-0.472657	7.25305	28.0041
0.459	-0.467575	7.25378	27.9918
0.459708	-0.467575	7.25342	27.998
0.460417	-0.467575	7.25378	28.0041
0.461125	-0.472657	7.25378	27.998
0.461833	-0.472657	7.25342	28.0041
0.462542	-0.462492	7.25378	28.0041
0.46325	-0.462492	7.25415	27.998
0.463958	-0.45741	7.25378	28.0041
0.464667	-0.477739	7.25452	27.9979
0.465375	-0.467575	7.25342	28.0103
0.466083	-0.467575	7.25378	27.998
0.466792	-0.472657	7.25415	28.0041
0.4675	-0.472657	7.25415	28.0042
0.468208	-0.467575	7.25415	28.0041
0.468917	-0.482822	7.25452	28.0042
0.469625	-0.477739	7.25452	28.0102
0.470333	-0.482822	7.25525	27.998
0.471042	-0.477739	7.25488	27.998
0.47175	-0.467575	7.25378	28.0041
0.472458	-0.467575	7.25378	28.0103
0.473167	-0.482822	7.25342	28.0041
0.473875	-0.482822	7.25378	27.998
0.474583	-0.482822	7.25342	28.0041
0.475292	-0.477739	7.25525	28.0041
0.476	-0.477739	7.25415	28.0041
0.476708	-0.477739	7.25415	27.998
0.477417	-0.477739	7.25378	28.0042
0.478125	-0.472657	7.25415	27.998
0.478833	-0.477739	7.25415	27.998
0.479542	-0.482822	7.25488	27.998
0.48025	-0.472657	7.25488	27.998
0.480958	-0.482822	7.25452	28.0041
0.481667	-0.487904	7.25415	27.998
0.482375	-0.472657	7.25378	27.998
0.483083	-0.477739	7.25342	28.0041
0.483792	-0.487904	7.25415	27.9918
0.4845	-0.492986	7.25378	28.0042
0.485208	-0.477739	7.25378	28.0103
0.485917	-0.487904	7.25415	28.0042
0.486625	-0.482822	7.25342	27.9919
0.487333	-0.492986	7.25415	28.0042
0.488042	-0.487904	7.25342	28.0041
0.48875	-0.482822	7.25342	28.0041
0.489458	-0.477739	7.25342	27.9979
0.490167	-0.487904	7.25488	27.9919
0.490875	-0.492986	7.25342	27.9979
0.491583	-0.492986	7.25452	27.9918
0.492292	-0.487904	7.25415	28.0041
0.493	-0.477739	7.25452	27.998
0.493708	-0.498069	7.25378	28.0041
0.494417	-0.492986	7.25415	28.004
0.495125	-0.498069	7.25415	27.9979
0.495833	-0.498069	7.25525	28.0041
0.496542	-0.492986	7.25378	27.998
0.49725	-0.482822	7.25378	27.998
0.497958	-0.487904	7.25452	27.998
0.498667	-0.492986	7.25415	27.998
0.499375	-0.492986	7.25415	28.0041
0.500083	-0.503151	7.25415	27.998
0.500792	-0.492986	7.25415	28.0102
0.5015	-0.492986	7.25488	27.9979
0.502208	-0.492986	7.25452	27.9918
0.502917	-0.492986	7.25452	28.0041
0.503625	-0.498069	7.25415	27.998
0.504333	-0.482822	7.25378	27.9979
0.505042	-0.498069	7.25415	28.0103
0.50575	-0.498069	7.25488	28.0041
0.506458	-0.498069	7.25488	28.0041
0.507167	-0.492986	7.25452	27.998
0.507875	-0.503151	7.25415	27.998
0.508583	-0.503151	7.25452	27.998
0.509292	-0.508233	7.25452	27.998
0.51	-0.498069	7.25488	28.0041
0.510708	-0.508233	7.25378	27.9979
0.511417	-0.498069	7.25452	27.9979
0.512125	-0.503151	7.25378	27.998
0.512833	-0.498069	7.25452	28.0041
0.513542	-0.503151	7.25415	27.998
0.51425	-0.513316	7.25378	27.9918
0.514958	-0.503151	7.25525	27.998
0.515667	-0.508233	7.25598	27.998
0.516375	-0.508233	7.25305	27.9979
0.517083	-0.503151	7.25378	27.9979
0.517792	-0.513316	7.25415	28.0041
0.5185	-0.508233	7.25342	27.998
0.519208	-0.513316	7.25415	28.0041
0.519917	-0.503151	7.25525	28.0102
0.520625	-0.508233	7.25415	28.0041
0.521333	-0.508233	7.25452	27.998
0.522042	-0.508233	7.25452	28.0041
0.52275	-0.513316	7.25415	27.9979
0.523458	-0.508233	7.25452	27.998
0.524167	-0.508233	7.25378	28.0103
0.524875	-0.513316	7.25452	28.0103
0.525583	-0.503151	7.25415	27.998
0.526292	-0.513316	7.25452	28.0041
0.527	-0.513316	7.25342	28.0041
0.527708	-0.508233	7.25415	27.9918
0.528417	-0.513316	7.25415	28.0041
0.529125	-0.518398	7.25378	28.0102
0.529833	-0.513316	7.25342	27.9857
0.530542	-0.513316	7.25415	28.0041
0.53125	-0.513316	7.25415	27.9856
0.531958	-0.518398	7.25488	27.9672
0.532667	-0.518398	7.25415	27.9549
0.5015	-0.492986	7.25488	27.9979
0.502208	-0.492986	7.25452	27.9918
0.502917	-0.492986	7.25452	28.0041
0.503625	-0.498069	7.25415	27.998
0.504333	-0.482822	7.25378	27.9979
0.505042	-0.498069	7.25415	28.0103
0.50575	-0.498069	7.25488	28.0041
0.506458	-0.498069	7.25488	28.0041
0.507167	-0.492986	7.25452	27.998
0.507875	-0.503151	7.25415	27.998
0.508583	-0.503151	7.25452	27.998
0.509292	-0.508233	7.25452	27.998
0.51	-0.498069	7.25488	28.0041
0.510708	-0.508233	7.25378	27.9979
0.511417	-0.498069	7.25452	27.9979
0.512125	-0.503151	7.25378	27.998
0.512833	-0.498069	7.25452	28.0041
0.513542	-0.503151	7.25415	27.998
0.51425	-0.513316	7.25378	27.9918
0.514958	-0.503151	7.25525	27.998
0.515667	-0.508233	7.25598	27.998
0.516375	-0.508233	7.25305	27.9979
0.517083	-0.503151	7.25378	27.9979
0.517792	-0.513316	7.25415	28.0041
0.5185	-0.508233	7.25342	27.998
0.519208	-0.513316	7.25415	28.0041
0.519917	-0.503151	7.25525	28.0102
0.520625	-0.508233	7.25415	28.0041
0.521333	-0.508233	7.25452	27.998
0.522042	-0.508233	7.25452	28.0041
0.52275	-0.513316	7.25415	27.9979
0.523458	-0.508233	7.25452	27.998
0.524167	-0.508233	7.25378	28.0103
0.524875	-0.513316	7.25452	28.0103
0.525583	-0.503151	7.25415	27.998
0.526292	-0.513316	7.25452	28.0041
0.527	-0.513316	7.25342	28.0041
0.527708	-0.508233	7.25415	27.9918
0.528417	-0.513316	7.25415	28.0041
0.529125	-0.518398	7.25378	28.0102
0.529833	-0.513316	7.25342	27.9857
0.530542	-0.513316	7.25415	28.0041
0.53125	-0.513316	7.25415	27.9856
0.531958	-0.518398	7.25488	27.9672
0.532667	-0.518398	7.25415	27.9549
0.533375	-0.518398	7.25305	27.9057
0.534083	-0.528563	7.25342	27.9057
0.534792	-0.52348	7.25452	27.8873
0.5355	-0.518398	7.25378	27.8811
0.536208	-0.52348	7.25268	27.8749
0.536917	-0.533645	7.25378	27.8812
0.537625	-0.533645	7.25268	27.9057
0.538333	-0.52348	7.25342	27.9119
0.539042	-0.528563	7.25342	27.9303
0.53975	-0.528563	7.25305	27.9303
0.540458	-0.518398	7.25268	27.9426
0.541167	-0.533645	7.25268	27.9427
0.541875	-0.528563	7.25305	27.9426
0.542583	-0.533645	7.25342	27.9365
0.543292	-0.52348	7.25342	27.9366
0.544	-0.52348	7.25342	27.9303
0.544708	-0.533645	7.25342	27.9303
0.545417	-0.533645	7.25305	27.9365
0.546125	-0.528563	7.25378	27.9303
0.546833	-0.518398	7.25305	27.9365
0.547542	-0.52348	7.25378	27.9427
0.54825	-0.518398	7.25378	27.9364
0.548958	-0.518398	7.25342	27.9365
0.549667	-0.528563	7.25342	27.9302
0.550375	-0.533645	7.25342	27.9365
0.551083	-0.533645	7.25268	27.9426
0.551792	-0.538727	7.25232	27.9427
0.5525	-0.533645	7.25342	27.9487
0.553208	-0.52348	7.25342	27.9426
0.553917	-0.538727	7.25342	27.955
0.554625	-0.538727	7.25378	27.9488
0.555333	-0.533645	7.25305	27.9488
0.556042	-0.538727	7.25342	27.9488
0.55675	-0.54381	7.25415	27.9549
0.557458	-0.533645	7.25342	27.9426
0.558167	-0.538727	7.25342	27.9672
0.558875	-0.538727	7.25342	27.9611
0.559583	-0.538727	7.25342	27.9672
0.560292	-0.533645	7.25378	27.9611
0.561	-0.54381	7.25378	27.9611
0.561708	-0.553974	7.25378	27.9672
0.562417	-0.538727	7.25342	27.9672
0.563125	-0.553974	7.25378	27.9672
0.563833	-0.548892	7.25415	27.9672
0.564542	-0.553974	7.25378	27.9672
0.56525	-0.548892	7.25378	27.9734
0.565958	-0.548892	7.25342	27.9734
0.566667	-0.548892	7.25378	27.9795
0.567375	-0.553974	7.25305	27.9795
0.568083	-0.553974	7.25342	27.9795
0.568792	-0.538727	7.25415	27.9796
0.5695	-0.559057	7.25342	27.9857
0.570208	-0.553974	7.25268	27.9918
0.570917	-0.538727	7.25342	27.9918
0.571625	-0.54381	7.25378	27.9918
0.572333	-0.538727	7.25342	27.9858
0.573042	-0.548892	7.25415	27.9918
0.57375	-0.54381	7.25342	27.9918
0.574458	-0.548892	7.25378	27.9857
0.575167	-0.548892	7.25415	27.9919
0.575875	-0.553974	7.25342	27.998
0.576583	-0.548892	7.25415	27.9856
0.577292	-0.559057	7.25305	27.9919
0.578	-0.553974	7.25415	27.9857
0.578708	-0.54381	7.25342	27.998
0.579417	-0.533645	7.25342	27.9918
0.580125	-0.548892	7.25415	27.9918
0.580833	-0.569221	7.25415	27.9918
0.581542	-0.553974	7.25378	27.998
0.58225	-0.548892	7.25415	27.9918
0.582958	-0.559057	7.25305	27.9918
0.583667	-0.559057	7.25415	27.9918
0.584375	-0.553974	7.25342	27.9919
0.585083	-0.553974	7.25342	27.9918
0.585792	-0.559057	7.25378	27.9918
0.5865	-0.564139	7.25342	27.9979
0.587208	-0.559057	7.25305	27.9918
0.587917	-0.559057	7.25342	27.9918
0.588625	-0.569221	7.25305	27.9979
0.589333	-0.553974	7.25378	27.9856
0.590042	-0.564139	7.25378	27.9918
0.59075	-0.564139	7.25305	27.9918
0.591458	-0.569221	7.25378	27.9857
0.592167	-0.569221	7.25378	27.9918
0.592875	-0.564139	7.25342	27.9856
0.593583	-0.569221	7.25378	27.998
0.594292	-0.564139	7.25305	27.9919
0.595	-0.564139	7.25305	27.9857
0.595708	-0.564139	7.25342	27.9918
0.596417	-0.569221	7.25342	27.9919
0.597125	-0.559057	7.25378	27.9858
0.597833	-0.574304	7.25415	27.998
0.598542	-0.564139	7.25305	27.998
0.59925	-0.569221	7.25378	27.9857
0.599958	-0.574304	7.25342	27.998
0.600667	-0.564139	7.25378	28.0041
0.601375	-0.574304	7.25342	27.9979
0.602083	-0.559057	7.25305	27.9918
0.602792	-0.569221	7.25415	27.9918
0.6035	-0.559057	7.25305	28.004
0.604208	-0.579386	7.25342	27.9979
0.604917	-0.569221	7.25305	27.998
0.605625	-0.574304	7.25342	27.9919
0.606333	-0.559057	7.25342	27.998
0.607042	-0.579386	7.25378	27.9918
0.60775	-0.574304	7.25342	28.0041
0.608458	-0.564139	7.25378	27.998
0.609167	-0.574304	7.25305	27.998
0.609875	-0.574304	7.25342	28.0041
0.610583	-0.574304	7.25378	27.9979
0.611292	-0.569221	7.25305	27.998
0.612	-0.579386	7.25415	28.0041
0.612708	-0.579386	7.25305	27.998
0.613417	-0.579386	7.25342	27.998
0.614125	-0.564139	7.25415	27.998
0.614833	-0.574304	7.25342	27.998
0.615542	-0.574304	7.25305	27.998
0.61625	-0.574304	7.25342	27.9918
0.616958	-0.589551	7.25305	27.998
0.617667	-0.574304	7.25305	27.998
0.618375	-0.584468	7.25342	28.0041
0.619083	-0.584468	7.25378	28.0041
0.619792	-0.584468	7.25268	28.0041
0.6205	-0.579386	7.25378	27.9918
0.621208	-0.589551	7.25378	27.9918
0.621917	-0.579386	7.25342	27.998
0.622625	-0.574304	7.25305	28.0042
0.623333	-0.589551	7.25378	27.998
0.624042	-0.584468	7.25452	28.0041
0.62475	-0.584468	7.25378	27.998
0.625458	-0.579386	7.25305	28.0041
0.626167	-0.589551	7.25305	28.0041
0.626875	-0.589551	7.25305	27.998
0.627583	-0.574304	7.25378	28.0041
0.628292	-0.584468	7.25342	28.0103
0.629	-0.584468	7.25342	28.0041
0.629708	-0.584468	7.25415	27.998
0.630417	-0.579386	7.25378	27.998
0.631125	-0.579386	7.25268	28.0041
0.631833	-0.584468	7.25378	28.0102
0.632542	-0.579386	7.25305	27.998
0.63325	-0.584468	7.25342	27.998
0.633958	-0.594633	7.25305	28.0042
0.634667	-0.579386	7.25305	27.9918
0.635375	-0.594633	7.25268	27.998
0.636083	-0.584468	7.25415	27.998
0.636792	-0.574304	7.25305	28.0042
0.6375	-0.584468	7.25305	27.998
0.638208	-0.584468	7.25342	27.9979
0.638917	-0.589551	7.25342	28.0042
0.639625	-0.594633	7.25305	28.0041
0.640333	-0.584468	7.25268	28.0041
0.641042	-0.584468	7.25305	27.998
0.64175	-0.584468	7.25268	28.0041
0.642458	-0.594633	7.25305	28.0041
0.643167	-0.594633	7.25268	27.9919
0.643875	-0.599715	7.25305	27.998
0.644583	-0.589551	7.25342	28.0041
0.645292	-0.589551	7.25305	28.0041
0.646	-0.589551	7.25232	27.998
0.646708	-0.604798	7.25342	27.998
0.647417	-0.594633	7.25305	28.0041
0.648125	-0.599715	7.25268	27.9979
0.648833	-0.599715	7.25305	27.998
0.649542	-0.594633	7.25305	28.0041
0.65025	-0.604798	7.25342	27.9979
0.650958	-0.604798	7.25305	28.0042
0.651667	-0.604798	7.25342	28.0103
0.652375	-0.604798	7.25305	28.0103
0.653083	-0.604798	7.25195	28.0164
0.653792	-0.594633	7.25232	28.0102
0.6545	-0.604798	7.25232	28.0041
0.655208	-0.599715	7.25378	28.0164
0.655917	-0.599715	7.25342	28.0164
0.656625	-0.614962	7.25305	28.0164
0.657333	-0.599715	7.25232	28.0226
0.658042	-0.604798	7.25305	28.0164
0.65875	-0.60988	7.25232	28.0102
0.659458	-0.604798	7.25232	28.0164
0.660167	-0.594633	7.25195	28.0225
0.660875	-0.604798	7.25268	28.0164
0.661583	-0.604798	7.25268	28.0165
0.662292	-0.60988	7.25268	28.0102
0.663	-0.614962	7.25268	28.0102
0.663708	-0.604798	7.25232	28.0164
0.664417	-0.60988	7.25232	28.0226
0.665125	-0.60988	7.25232	28.0103
0.665833	-0.614962	7.25342	28.0163
0.666542	-0.604798	7.25232	28.0164
0.66725	-0.604798	7.25195	28.0103
0.667958	-0.60988	7.25305	28.0164
0.668667	-0.614962	7.25195	28.0041
0.669375	-0.614962	7.25268	28.0041
0.670083	-0.60988	7.25268	28.0041
0.670792	-0.604798	7.25232	28.0103
0.6715	-0.614962	7.25268	28.0041
0.672208	-0.599715	7.25232	28.0041
0.672917	-0.604798	7.25305	28.0041
0.673625	-0.60988	7.25232	28.0041
0.674333	-0.614962	7.25232	28.0102
0.675042	-0.60988	7.25232	27.998
0.67575	-0.60988	7.25195	28.0041
0.676458	-0.620045	7.25195	28.0042
0.677167	-0.60988	7.25195	28.0042
0.677875	-0.60988	7.25268	27.998
0.678583	-0.614962	7.25195	27.998
0.679292	-0.625127	7.25232	27.9919
0.68	-0.620045	7.25268	28.0041
0.680708	-0.614962	7.25195	27.9918
0.681417	-0.620045	7.25159	27.998
0.682125	-0.625127	7.25268	28.0041
0.682833	-0.60988	7.25195	27.998
0.683542	-0.614962	7.25195	27.998
0.68425	-0.614962	7.25195	27.998
0.684958	-0.620045	7.25268	28.0041
0.685667	-0.620045	7.25122	28.0041
0.686375	-0.620045	7.25268	28.0041
0.687083	-0.614962	7.25195	28.0041
0.687792	-0.620045	7.25232	28.0042
0.6885	-0.614962	7.25195	27.998
0.689208	-0.620045	7.25159	27.9918
0.689917	-0.620045	7.25159	27.998
0.690625	-0.620045	7.25195	27.998
0.691333	-0.625127	7.25195	27.9979
0.692042	-0.620045	7.25159	27.998
0.69275	-0.630209	7.25195	28.0042
0.693458	-0.614962	7.25159	27.998
0.694167	-0.60988	7.25159	27.998
0.694875	-0.625127	7.25342	28.0042
0.695583	-0.625127	7.25122	27.9919
0.696292	-0.630209	7.25159	28.0041
0.697	-0.625127	7.25195	27.998
0.697708	-0.614962	7.25122	27.9918
0.698417	-0.625127	7.25159	28.0041
0.699125	-0.625127	7.25159	27.998
0.699833	-0.614962	7.25159	27.998
0.700542	-0.635292	7.25159	28.0102
0.70125	-0.625127	7.25159	28.0041
0.701958	-0.620045	7.25159	28.0041
0.702667	-0.630209	7.25085	28.0041
0.703375	-0.635292	7.25122	28.0042
0.704083	-0.630209	7.25159	27.998
0.704792	-0.630209	7.25122	27.9918
0.7055	-0.630209	7.25122	27.998
0.706208	-0.630209	7.25085	27.998
0.706917	-0.635292	7.25122	28.0042
0.707625	-0.620045	7.25122	27.998
0.708333	-0.635292	7.25085	27.998
0.709042	-0.625127	7.25195	27.998
0.70975	-0.635292	7.25085	27.9918
0.710458	-0.635292	7.25159	27.998
0.711167	-0.625127	7.25122	27.998
0.711875	-0.635292	7.25159	27.998
0.712583	-0.625127	7.25159	27.998
0.713292	-0.630209	7.25085	28.0042
0.714	-0.630209	7.25159	27.998
0.714708	-0.640374	7.25122	28.0042
0.715417	-0.635292	7.25085	27.998
0.716125	-0.640374	7.25195	27.998
0.716833	-0.630209	7.25122	28.0041
0.717542	-0.625127	7.25085	28.0041
0.71825	-0.635292	7.25049	27.998
0.718958	-0.640374	7.25122	28.0041
0.719667	-0.630209	7.25085	27.9919
0.720375	-0.640374	7.25085	27.998
0.721083	-0.640374	7.25085	28.0041
0.721792	-0.635292	7.25085	28.0103
0.7225	-0.645456	7.25085	27.998
0.723208	-0.635292	7.25085	27.998
0.723917	-0.635292	7.25122	27.998
0.724625	-0.630209	7.25122	27.9918
0.725333	-0.645456	7.25085	27.998
0.726042	-0.640374	7.25085	27.9918
0.72675	-0.630209	7.25122	27.998
0.727458	-0.635292	7.25122	28.0042
0.728167	-0.640374	7.25159	28.0041
0.728875	-0.635292	7.25085	27.998
0.729583	-0.640374	7.25012	27.998
0.730292	-0.640374	7.25012	28.0041
0.731	-0.640374	7.25049	27.998
0.731708	-0.645456	7.25049	27.998
0.732417	-0.635292	7.25085	27.9919
0.733125	-0.640374	7.25159	27.9857
0.733833	-0.635292	7.25049	27.9918
0.734542	-0.650539	7.25012	27.9918
0.73525	-0.650539	7.25085	27.9918
0.735958	-0.650539	7.25085	27.998
0.736667	-0.645456	7.25012	27.998
0.737375	-0.645456	7.25085	27.9918
0.738083	-0.645456	7.25085	27.9918
0.738792	-0.645456	7.25085	27.9857
0.7395	-0.645456	7.25049	27.998
0.740208	-0.640374	7.25012	27.9981
0.740917	-0.650539	7.25012	27.998
0.741625	-0.645456	7.24975	27.9918
0.742333	-0.655621	7.25049	28.004
0.743042	-0.645456	7.25085	27.998
0.74375	-0.645456	7.25012	28.0041
0.744458	-0.650539	7.25012	28.0041
0.745167	-0.645456	7.25012	27.998
0.745875	-0.650539	7.25049	28.0041
0.746583	-0.650539	7.25049	28.0041
0.747292	-0.650539	7.25012	27.9979
0.748	-0.655621	7.25049	28.0041
0.748708	-0.645456	7.25049	28.0041
0.749417	-0.650539	7.25049	27.998
0.750125	-0.640374	7.25049	27.9979
0.750833	-0.645456	7.24975	27.998
0.751542	-0.645456	7.25049	27.998
0.75225	-0.655621	7.25049	27.998
0.752958	-0.655621	7.25122	28.0041
0.753667	-0.655621	7.25122	27.998
0.754375	-0.660703	7.25085	27.998
0.755083	-0.650539	7.25049	28.0042
0.755792	-0.650539	7.25049	27.998
0.7565	-0.655621	7.25012	27.998
0.757208	-0.650539	7.24975	27.998
0.757917	-0.650539	7.25049	28.0165
0.758625	-0.655621	7.25012	27.998
0.759333	-0.660703	7.25012	28.0041
0.760042	-0.665786	7.25049	27.998
0.76075	-0.655621	7.25085	28.0042
0.761458	-0.660703	7.25049	27.998
0.762167	-0.650539	7.25012	28.0041
0.762875	-0.665786	7.25085	27.9979
0.763583	-0.655621	7.25012	28.0042
0.764292	-0.665786	7.25012	27.9918
0.765	-0.660703	7.25012	28.0041
0.765708	-0.665786	7.25049	27.998
0.766417	-0.660703	7.25085	27.998
0.767125	-0.67595	7.25012	27.998
0.767833	-0.665786	7.24975	28.0041
0.768542	-0.660703	7.24939	27.9918
0.76925	-0.665786	7.24975	27.9918
0.769958	-0.670868	7.24975	28.0041
0.770667	-0.670868	7.25049	27.9918
0.771375	-0.660703	7.24975	27.998
0.772083	-0.67595	7.25012	27.9918
0.772792	-0.670868	7.25012	27.9979
0.7735	-0.665786	7.25012	27.998
0.774208	-0.660703	7.24975	27.9918
0.774917	-0.665786	7.25049	28.0042
0.775625	-0.67595	7.24939	28.0041
0.776333	-0.660703	7.24975	28.0041
0.777042	-0.655621	7.25012	28.004
0.77775	-0.665786	7.25049	28.0041
0.778458	-0.665786	7.25122	28.0041
0.779167	-0.67595	7.24902	27.998
0.779875	-0.660703	7.24975	28.0041
0.780583	-0.686115	7.24975	27.998
0.781292	-0.665786	7.24975	27.9918
0.782	-0.665786	7.24939	28.0042
0.782708	-0.681033	7.25012	27.998
0.783417	-0.670868	7.25012	27.998
0.784125	-0.670868	7.25012	27.998
0.784833	-0.67595	7.25012	27.998
0.785542	-0.665786	7.24902	27.998
0.78625	-0.670868	7.24975	27.998
0.786958	-0.67595	7.24939	27.998
0.787667	-0.670868	7.25012	27.998
0.788375	-0.670868	7.24975	27.998
0.789083	-0.665786	7.24939	27.9918
0.789792	-0.67595	7.24939	27.998
0.7905	-0.681033	7.24939	27.998
0.791208	-0.670868	7.24975	27.998
0.791917	-0.655621	7.25085	27.9919
0.792625	-0.670868	7.24975	27.9979
0.793333	-0.681033	7.24975	27.998
0.794042	-0.67595	7.24902	28.0041
0.79475	-0.660703	7.24902	27.9979
0.795458	-0.670868	7.24902	27.998
0.796167	-0.665786	7.24975	27.998
0.796875	-0.665786	7.24939	27.998
0.797583	-0.67595	7.24939	28.0041
0.798292	-0.670868	7.24902	28.0041
0.799	-0.681033	7.24939	28.0041
0.799708	-0.67595	7.24902	28.0042
0.800417	-0.670868	7.24902	27.9919
0.801125	-0.67595	7.24975	27.998
0.801833	-0.670868	7.24902	28.0042
0.802542	-0.665786	7.24902	28.0103
0.80325	-0.67595	7.24902	28.0042
0.803958	-0.670868	7.24902	28.0041
0.804667	-0.681033	7.24975	27.998
0.805375	-0.67595	7.24975	27.998
0.806083	-0.670868	7.24939	27.998
0.806792	-0.67595	7.24939	27.998
0.8075	-0.67595	7.24975	28.0041
0.808208	-0.686115	7.24865	27.998
0.808917	-0.670868	7.24939	27.9979
0.809625	-0.670868	7.24975	28.0041
0.810333	-0.670868	7.24865	27.998
0.811042	-0.686115	7.24865	27.998
0.81175	-0.67595	7.24902	28.0041
0.812458	-0.67595	7.24865	28.0041
0.813167	-0.681033	7.24975	28.0041
0.813875	-0.67595	7.24902	27.998
0.814583	-0.67595	7.24975	27.998
0.815292	-0.67595	7.24902	27.998
0.816	-0.67595	7.24865	28.0102
0.816708	-0.67595	7.24865	27.998
0.817417	-0.686115	7.24975	28.0102
0.818125	-0.686115	7.24865	27.998
0.818833	-0.686115	7.24865	28.0041
0.819542	-0.681033	7.24829	28.0041
0.82025	-0.681033	7.24902	28.0102
0.820958	-0.686115	7.24939	28.0103
0.821667	-0.681033	7.24865	28.0041
0.822375	-0.67595	7.24902	28.0041
0.823083	-0.681033	7.24865	28.0041
0.823792	-0.681033	7.24829	28.0103
0.8245	-0.686115	7.24829	28.0041
0.825208	-0.681033	7.24865	28.0102
0.825917	-0.67595	7.24792	28.0103
0.826625	-0.691197	7.24829	27.998
0.827333	-0.686115	7.24865	28.0041
0.828042	-0.681033	7.24902	28.0102
0.82875	-0.686115	7.24865	28.0041
0.829458	-0.686115	7.24865	27.998
0.830167	-0.681033	7.24829	27.9918
0.830875	-0.670868	7.24829	28.0042
0.831583	-0.67595	7.24865	27.998
0.832292	-0.67595	7.24829	28.0041
0.833	-0.686115	7.24792	27.9979
0.833708	-0.691197	7.24865	27.998
0.834417	-0.686115	7.24829	28.0041
0.835125	-0.681033	7.24865	28.0041
0.835833	-0.691197	7.24902	27.9918
0.836542	-0.67595	7.24902	27.998
0.83725	-0.681033	7.24902	28.0041
0.837958	-0.686115	7.24902	27.9918
0.838667	-0.69628	7.24865	28.0041
0.839375	-0.691197	7.24829	27.998
0.840083	-0.681033	7.24865	27.9918
0.840792	-0.691197	7.24829	28.0041
0.8415	-0.691197	7.24865	27.998
0.842208	-0.691197	7.24865	28.0041
0.842917	-0.686115	7.24902	27.9919
0.843625	-0.686115	7.24829	27.9919
0.844333	-0.681033	7.24829	28.0041
0.845042	-0.686115	7.24865	28.0041
0.84575	-0.681033	7.24829	27.998
0.846458	-0.691197	7.24792	27.998
0.847167	-0.691197	7.24865	28.0041
0.847875	-0.691197	7.24865	27.9979
0.848583	-0.686115	7.24792	28.0102
0.849292	-0.686115	7.24829	28.0102
0.85	-0.69628	7.24829	28.0103
0.850708	-0.686115	7.24829	28.0041
0.851417	-0.69628	7.24792	28.0041
0.852125	-0.686115	7.24829	27.9979
0.852833	-0.691197	7.24865	28.0041
0.853542	-0.69628	7.24792	28.0041
0.85425	-0.69628	7.24792	28.0041
0.854958	-0.69628	7.24792	28.0102
0.855667	-0.701362	7.24865	28.0041
0.856375	-0.686115	7.24829	27.998
0.857083	-0.691197	7.24792	27.998
0.857792	-0.701362	7.24829	27.998
0.8585	-0.701362	7.24792	28.0042
0.859208	-0.701362	7.24792	28.0041
0.859917	-0.706444	7.24865	28.0041
0.860625	-0.701362	7.24792	28.0041
0.861333	-0.691197	7.24792	27.9918
0.862042	-0.701362	7.24902	27.998
0.86275	-0.69628	7.24719	28.0042
0.863458	-0.691197	7.24792	27.998
0.864167	-0.701362	7.24829	27.998
0.864875	-0.706444	7.24829	27.998
0.865583	-0.701362	7.24792	27.998
0.866292	-0.706444	7.24865	28.0041
0.867	-0.701362	7.24792	28.0041
0.867708	-0.691197	7.24755	27.998
0.868417	-0.701362	7.24792	27.998
0.869125	-0.701362	7.24755	28.0041
0.869833	-0.69628	7.24755	28.0041
0.870542	-0.706444	7.24829	28.0041
0.87125	-0.706444	7.24755	27.998
0.871958	-0.69628	7.24755	27.998
0.872667	-0.69628	7.24755	27.998
0.873375	-0.706444	7.24719	27.998
0.874083	-0.701362	7.24755	27.998
0.874792	-0.706444	7.24755	28.0042
0.8755	-0.69628	7.24719	27.998
0.876208	-0.69628	7.24682	28.0041
0.876917	-0.706444	7.24719	27.998
0.877625	-0.711527	7.24682	27.9979
0.878333	-0.706444	7.24755	27.998
0.879042	-0.701362	7.24682	27.998
0.87975	-0.706444	7.24792	27.9919
0.880458	-0.711527	7.24792	27.998
0.881167	-0.711527	7.24719	28.0041
0.881875	-0.706444	7.24792	27.998
0.882583	-0.69628	7.24719	28.0041
0.883292	-0.701362	7.24755	28.0041
0.884	-0.706444	7.24755	27.9918
0.884708	-0.69628	7.24755	28.0042
0.885417	-0.711527	7.24719	28.0042
0.886125	-0.716609	7.24792	27.998
0.886833	-0.711527	7.24755	27.9918
0.887542	-0.701362	7.24719	27.998
0.88825	-0.706444	7.24719	28.0042
0.888958	-0.706444	7.24719	28.0041
0.889667	-0.711527	7.24755	27.998
0.890375	-0.706444	7.24719	27.9979
0.891083	-0.701362	7.24719	28.0041
0.891792	-0.706444	7.24755	28.0041
0.8925	-0.726774	7.24719	28.0041
0.893208	-0.706444	7.24719	27.998
0.893917	-0.711527	7.24719	28.0042
0.894625	-0.716609	7.24719	27.998
0.895333	-0.706444	7.24792	27.998
0.896042	-0.716609	7.24755	28.0103
0.89675	-0.711527	7.24682	27.9979
0.897458	-0.706444	7.24755	28.0102
0.898167	-0.716609	7.24719	27.998
0.898875	-0.711527	7.24682	28.0041
0.899583	-0.711527	7.24682	27.998
0.900292	-0.711527	7.24646	28.0041
0.901	-0.716609	7.24755	27.9979
0.901708	-0.706444	7.24682	27.998
0.902417	-0.716609	7.24682	27.998
0.903125	-0.711527	7.24719	27.998
0.903833	-0.706444	7.24682	27.998
0.904542	-0.701362	7.24646	27.998
0.90525	-0.721691	7.24682	27.998
0.905958	-0.716609	7.24646	27.998
0.906667	-0.716609	7.24719	27.998
0.907375	-0.716609	7.24682	28.0041
0.908083	-0.716609	7.24682	27.998
0.908792	-0.711527	7.24646	28.0103
0.9095	-0.721691	7.24682	28.0041
0.910208	-0.711527	7.24755	27.998
0.910917	-0.716609	7.24719	28.0042
0.911625	-0.726774	7.24682	27.998
0.912333	-0.711527	7.24682	27.998
0.913042	-0.706444	7.24682	27.998
0.91375	-0.721691	7.24682	27.998
0.914458	-0.721691	7.24609	28.0041
0.915167	-0.706444	7.24792	27.998
0.915875	-0.731856	7.24646	27.998
0.916583	-0.716609	7.24646	28.0042
0.917292	-0.721691	7.24682	27.998
0.918	-0.706444	7.24682	27.998
0.918708	-0.716609	7.24755	27.998
0.919417	-0.721691	7.24719	27.998
0.920125	-0.716609	7.24719	27.9919
0.920833	-0.721691	7.24719	28.0041
0.921542	-0.716609	7.24682	27.998
0.92225	-0.706444	7.24646	27.9918
0.922958	-0.721691	7.24682	27.9918
0.923667	-0.716609	7.24682	27.998
0.924375	-0.726774	7.24646	27.9918
0.925083	-0.721691	7.24646	27.9918
0.925792	-0.711527	7.24646	28.0042
0.9265	-0.721691	7.24609	27.9918
0.927208	-0.716609	7.24572	27.998
0.927917	-0.726774	7.24646	27.998
0.928625	-0.711527	7.24646	27.998
0.929333	-0.721691	7.24609	27.9918
0.930042	-0.726774	7.24609	27.9979
0.93075	-0.716609	7.24682	27.998
0.931458	-0.716609	7.24646	27.998
0.932167	-0.716609	7.24572	27.998
0.932875	-0.716609	7.24646	28.0041
0.933583	-0.726774	7.24682	27.9918
0.934292	-0.716609	7.24646	28.0102
0.935	-0.721691	7.24682	27.998
0.935708	-0.726774	7.24719	28.0041
0.936417	-0.716609	7.24609	28.0041
0.937125	-0.721691	7.24682	28.0041
0.937833	-0.726774	7.24572	28.0041
0.938542	-0.721691	7.24609	28.0041
0.93925	-0.726774	7.24609	27.998
0.939958	-0.721691	7.24572	27.9979
0.940667	-0.726774	7.24646	27.998
0.941375	-0.711527	7.24572	27.9979
0.942083	-0.721691	7.24609	27.9919
0.942792	-0.721691	7.24646	27.998
0.9435	-0.726774	7.24536	27.9918
0.944208	-0.726774	7.24646	27.998
0.944917	-0.721691	7.24609	28.0041
0.945625	-0.721691	7.24572	27.998
0.946333	-0.721691	7.24572	27.998
0.947042	-0.726774	7.24609	28.0042
0.94775	-0.726774	7.24572	28.0041
0.948458	-0.726774	7.24609	27.998
0.949167	-0.726774	7.24536	27.998
0.949875	-0.736938	7.24572	28.0041
0.950583	-0.726774	7.24536	28.0041
0.951292	-0.721691	7.24609	28.0041
0.952	-0.726774	7.24609	27.998
0.952708	-0.726774	7.24572	28.0042
0.953417	-0.721691	7.24536	28.0041
0.954125	-0.726774	7.24536	27.9979
0.954833	-0.721691	7.24499	27.9979
0.955542	-0.726774	7.24536	27.9979
0.95625	-0.721691	7.24536	28.0042
0.956958	-0.726774	7.24609	28.0041
0.957667	-0.716609	7.24572	27.9979
0.958375	-0.736938	7.24572	27.998
0.959083	-0.726774	7.24609	27.9918
0.959792	-0.726774	7.24536	27.998
0.9605	-0.721691	7.24572	27.998
0.961208	-0.726774	7.24646	27.9979
0.961917	-0.726774	7.24572	27.998
0.962625	-0.731856	7.24572	28.0041
0.963333	-0.736938	7.24572	28.0041
0.964042	-0.726774	7.24536	27.9918
0.96475	-0.726774	7.24536	27.998
0.965458	-0.731856	7.24572	27.998
0.966167	-0.726774	7.24609	27.998
0.966875	-0.736938	7.24499	27.998
0.967583	-0.721691	7.24536	27.998
0.968292	-0.726774	7.24536	27.998
0.969	-0.736938	7.24536	27.9918
0.969708	-0.731856	7.24499	28.0041
0.970417	-0.716609	7.24572	27.998
0.971125	-0.731856	7.24536	27.998
0.971833	-0.736938	7.24572	28.0042
0.972542	-0.726774	7.24536	28.0042
0.97325	-0.742021	7.24462	28.0102
0.973958	-0.736938	7.24426	28.0041
0.974667	-0.736938	7.24462	28.0041
0.975375	-0.726774	7.24536	28.0041
0.976083	-0.742021	7.24499	27.998
0.976792	-0.731856	7.24462	27.998
0.9775	-0.731856	7.24499	27.998
0.978208	-0.731856	7.24499	27.998
0.978917	-0.736938	7.24462	28.0041
0.979625	-0.731856	7.24536	27.998
0.980333	-0.726774	7.24536	27.998
0.981042	-0.736938	7.24499	27.998
0.98175	-0.742021	7.24462	27.9919
0.982458	-0.726774	7.24462	28.0041
0.983167	-0.726774	7.24499	27.998
0.983875	-0.742021	7.24536	27.9918
0.984583	-0.731856	7.24462	27.9979
0.985292	-0.731856	7.24462	27.9981
0.986	-0.736938	7.24536	27.998
0.986708	-0.742021	7.24536	27.998
0.987417	-0.736938	7.24499	28.0041
0.988125	-0.752185	7.24426	27.9918
0.988833	-0.731856	7.24499	27.9919
0.989542	-0.736938	7.24499	27.998
0.99025	-0.742021	7.24462	27.998
0.990958	-0.731856	7.24536	27.998
0.991667	-0.736938	7.24499	27.9979
0.992375	-0.731856	7.24426	27.998
0.993083	-0.736938	7.24426	28.0041
0.993792	-0.736938	7.24499	27.998
0.9945	-0.736938	7.24389	27.9979
0.995208	-0.736938	7.24426	28.0041
0.995917	-0.736938	7.24462	27.998
0.996625	-0.731856	7.24462	28.0041
0.997333	-0.747103	7.24499	28.0041
0.998042	-0.742021	7.24426	28.0041
0.99875	-0.742021	7.24426	28.0042
0.999458	-0.742021	7.24462	28.0042
1.00017	-0.742021	7.24462	27.998
1.00088	-0.742021	7.24462	27.998
1.00158	-0.747103	7.24462	27.998
1.00229	-0.747103	7.24462	28.0041
1.003	-0.742021	7.24462	27.998
1.00371	-0.736938	7.24426	27.9919
1.00442	-0.731856	7.24499	27.998
1.00513	-0.742021	7.24426	27.998
1.00583	-0.742021	7.24389	27.998
1.00654	-0.747103	7.24462	27.9918
1.00725	-0.757268	7.24389	27.9918
1.00796	-0.736938	7.24352	27.998
1.00867	-0.747103	7.24426	28.0041
1.00938	-0.742021	7.24426	27.998
1.01008	-0.736938	7.24462	27.998
1.01079	-0.747103	7.24389	27.998
1.0115	-0.752185	7.24426	27.998
1.01221	-0.752185	7.24462	27.9918
1.01292	-0.742021	7.24462	28.0042
1.01363	-0.742021	7.24462	28.0042
1.01433	-0.742021	7.24389	28.0041
1.01504	-0.752185	7.24352	28.0041
1.01575	-0.742021	7.24462	28.0042
1.01646	-0.736938	7.24389	27.998
1.01717	-0.742021	7.24462	27.998
1.01788	-0.742021	7.24352	28.0041
1.01858	-0.747103	7.24462	27.998
1.01929	-0.757268	7.24426	27.998
1.02	-0.747103	7.24426	28.0041
1.02071	-0.742021	7.24389	27.998
1.02142	-0.736938	7.24389	27.998
1.02213	-0.736938	7.24426	27.998
1.02283	-0.747103	7.24389	27.998
1.02354	-0.752185	7.24499	28.0041
1.02425	-0.747103	7.24389	28.0041
1.02496	-0.747103	7.24462	27.998
1.02567	-0.742021	7.24426	28.0041
1.02638	-0.747103	7.24352	28.0103
1.02708	-0.757268	7.24426	27.998
1.02779	-0.747103	7.24426	28.0102
1.0285	-0.742021	7.24279	27.998
1.02921	-0.742021	7.24389	28.0041
1.02992	-0.742021	7.24352	28.0041
1.03063	-0.747103	7.24352	27.998
1.03133	-0.757268	7.24352	28.0042
1.03204	-0.752185	7.24426	28.0041
1.03275	-0.747103	7.24426	28.0103
1.03346	-0.752185	7.24352	28.0041
1.03417	-0.742021	7.24316	27.998
1.03488	-0.747103	7.24389	28.0041
1.03558	-0.752185	7.24426	28.0041
1.03629	-0.752185	7.24352	27.9979
1.037	-0.747103	7.24389	28.0041
1.03771	-0.752185	7.24426	27.9918
1.03842	-0.752185	7.24389	27.998
1.03913	-0.747103	7.24316	27.9979
1.03983	-0.742021	7.24352	27.998
1.04054	-0.747103	7.24426	27.9919
1.04125	-0.736938	7.24316	28.0041
1.04196	-0.747103	7.24316	27.998
1.04267	-0.752185	7.24389	28.0102
1.04338	-0.752185	7.24352	27.9979
1.04408	-0.757268	7.24389	27.998
1.04479	-0.757268	7.24316	28.0041
1.0455	-0.76235	7.24352	27.998
1.04621	-0.752185	7.24352	28.0041
1.04692	-0.747103	7.24316	28.0041
1.04763	-0.757268	7.24279	28.0041
1.04833	-0.757268	7.24316	28.0041
1.04904	-0.757268	7.24242	27.9979
1.04975	-0.747103	7.24389	27.998
1.05046	-0.757268	7.24279	28.0103
1.05117	-0.752185	7.24352	28.0041
1.05188	-0.747103	7.24316	27.998
1.05258	-0.752185	7.24316	28.0041
1.05329	-0.757268	7.24316	28.0103
1.054	-0.752185	7.24279	28.0041
1.05471	-0.757268	7.24279	28.0103
1.05542	-0.76235	7.24279	27.9979
1.05613	-0.76235	7.24279	28.0041
1.05683	-0.767432	7.24279	27.998
1.05754	-0.752185	7.24242	28.0041
1.05825	-0.757268	7.24242	28.0041
1.05896	-0.757268	7.24352	28.0041
1.05967	-0.76235	7.24316	27.998
1.06038	-0.752185	7.24279	28.0041
1.06108	-0.757268	7.24279	27.998
1.06179	-0.76235	7.24279	28.0042
1.0625	-0.76235	7.24206	28.0041
1.06321	-0.757268	7.24242	27.998
1.06392	-0.757268	7.24316	28.0042
1.06463	-0.752185	7.24242	27.998
1.06533	-0.767432	7.24242	27.9919
1.06604	-0.747103	7.24206	27.9918
1.06675	-0.757268	7.24279	27.9979
1.06746	-0.767432	7.24316	27.998
1.06817	-0.757268	7.24242	27.998
1.06888	-0.752185	7.24242	27.9918
1.06958	-0.752185	7.24279	27.998
1.07029	-0.757268	7.24242	28.0041
1.071	-0.767432	7.24206	27.998
1.07171	-0.757268	7.24316	27.9918
1.07242	-0.757268	7.24169	27.998
1.07313	-0.76235	7.24206	28.0041
1.07383	-0.757268	7.24169	27.998
1.07454	-0.757268	7.24206	27.9918
1.07525	-0.767432	7.24242	28.0041
1.07596	-0.767432	7.24279	27.998
1.07667	-0.76235	7.24169	28.0041
1.07738	-0.757268	7.24206	28.0042
1.07808	-0.76235	7.24352	27.998
1.07879	-0.76235	7.24132	28.0041
1.0795	-0.757268	7.24169	27.998
1.08021	-0.757268	7.24242	28.0041
1.08092	-0.76235	7.24132	27.998
1.08163	-0.767432	7.24279	27.998
1.08233	-0.752185	7.24206	27.998
1.08304	-0.757268	7.24169	27.9918
1.08375	-0.76235	7.24169	27.998
1.08446	-0.767432	7.24206	28.0041
1.08517	-0.757268	7.24279	27.9918
1.08588	-0.757268	7.24206	27.9918
1.08658	-0.772515	7.24242	28.0041
1.08729	-0.76235	7.24279	27.998
1.088	-0.76235	7.24132	27.998
1.08871	-0.76235	7.24206	28.0041
1.08942	-0.772515	7.24132	27.998
1.09013	-0.76235	7.24169	27.998
1.09083	-0.767432	7.24132	27.998
1.09154	-0.772515	7.24169	28.0042
1.09225	-0.767432	7.24132	27.998
1.09296	-0.767432	7.24279	28.0103
1.09367	-0.76235	7.24132	27.9918
1.09438	-0.777597	7.24096	27.9918
1.09508	-0.767432	7.24096	27.998
1.09579	-0.767432	7.24132	27.998
1.0965	-0.76235	7.24096	28.0041
1.09721	-0.76235	7.24096	28.0041
1.09792	-0.767432	7.24169	28.0041
1.09863	-0.767432	7.24096	27.9918
1.09933	-0.772515	7.24096	27.9979
1.10004	-0.76235	7.24169	27.998
1.10075	-0.772515	7.24096	27.998
1.10146	-0.777597	7.24059	27.9918
1.10217	-0.777597	7.24096	28.0041
1.10288	-0.772515	7.24132	27.998
1.10358	-0.772515	7.24096	27.998
1.10429	-0.767432	7.24169	27.998
1.105	-0.767432	7.24059	27.998
1.10571	-0.777597	7.24096	27.998
1.10642	-0.772515	7.24132	27.9919
1.10713	-0.76235	7.24132	28.0041
1.10783	-0.76235	7.24169	28.0041
1.10854	-0.777597	7.24059	28.0041
1.10925	-0.772515	7.24023	27.9918
1.10996	-0.777597	7.24059	27.998
1.11067	-0.777597	7.24096	27.998
1.11138	-0.772515	7.24059	27.998
1.11208	-0.767432	7.24096	27.998
1.11279	-0.772515	7.24059	27.998
1.1135	-0.76235	7.24059	27.998
1.11421	-0.777597	7.24023	28.0041
1.11492	-0.76235	7.24059	28.0042
1.11563	-0.772515	7.24023	27.998
1.11633	-0.772515	7.24059	27.998
1.11704	-0.777597	7.24059	27.998
1.11775	-0.767432	7.24023	27.9979
1.11846	-0.777597	7.24132	28.0102
1.11917	-0.772515	7.24059	27.998
1.11988	-0.782679	7.24096	28.0103
1.12058	-0.772515	7.23986	28.0041
1.12129	-0.777597	7.24059	27.998
1.122	-0.772515	7.23986	27.9918
1.12271	-0.772515	7.23986	27.998
1.12342	-0.767432	7.23986	27.998
1.12413	-0.772515	7.24023	27.998
1.12483	-0.772515	7.23986	28.0041
1.12554	-0.777597	7.24023	28.0041
1.12625	-0.76235	7.23986	27.998
1.12696	-0.767432	7.23986	27.998
1.12767	-0.787762	7.23986	27.998
1.12838	-0.767432	7.23986	27.998
1.12908	-0.76235	7.23949	28.0041
1.12979	-0.772515	7.24059	28.0041
1.1305	-0.772515	7.23986	27.998
1.13121	-0.782679	7.23949	27.998
1.13192	-0.767432	7.23986	28.0041
1.13263	-0.772515	7.23986	27.998
1.13333	-0.777597	7.23986	27.9919
1.13404	-0.777597	7.23913	27.998
1.13475	-0.777597	7.23913	27.9979
1.13546	-0.767432	7.23949	28.0041
1.13617	-0.777597	7.23986	27.998
1.13688	-0.772515	7.23949	27.998
1.13758	-0.777597	7.23949	28.0103
1.13829	-0.772515	7.23949	28.0041
1.139	-0.777597	7.23913	27.998
1.13971	-0.777597	7.23949	28.0042
1.14042	-0.767432	7.23949	28.0041
1.14113	-0.772515	7.23949	28.0041
1.14183	-0.772515	7.23913	27.9979
1.14254	-0.777597	7.23876	27.998
1.14325	-0.777597	7.23949	27.998
1.14396	-0.777597	7.23913	28.0042
1.14467	-0.782679	7.23986	28.0041
1.14538	-0.767432	7.23986	28.0041
1.14608	-0.777597	7.23949	28.0042
1.14679	-0.782679	7.23876	28.0041
1.1475	-0.792844	7.23876	27.998
1.14821	-0.772515	7.23986	27.9918
1.14892	-0.777597	7.24023	27.9979
1.14963	-0.777597	7.23913	27.998
1.15033	-0.787762	7.23913	27.9979
1.15104	-0.777597	7.23949	28.0041
1.15175	-0.777597	7.23949	27.9918
1.15246	-0.772515	7.23876	28.0042
1.15317	-0.777597	7.23949	27.998
1.15388	-0.787762	7.23913	27.998
1.15458	-0.787762	7.23913	28.0041
1.15529	-0.772515	7.23876	27.998
1.156	-0.777597	7.23913	27.9918
1.15671	-0.787762	7.23839	27.9979
1.15742	-0.782679	7.23876	27.998
1.15813	-0.777597	7.23876	28.0103
1.15883	-0.787762	7.23913	27.9918
1.15954	-0.777597	7.23839	27.998
1.16025	-0.782679	7.23876	27.998
1.16096	-0.782679	7.23803	28.0042
1.16167	-0.777597	7.23839	28.0041
1.16238	-0.782679	7.23876	27.998
1.16308	-0.787762	7.23803	27.998
1.16379	-0.787762	7.23913	27.998
1.1645	-0.787762	7.23839	27.998
1.16521	-0.782679	7.23803	27.998
1.16592	-0.777597	7.23876	27.998
1.16663	-0.787762	7.23803	28.0041
1.16733	-0.787762	7.23839	27.998
1.16804	-0.782679	7.23839	27.998
1.16875	-0.777597	7.23803	27.998
1.16946	-0.777597	7.23839	27.998
1.17017	-0.787762	7.23803	27.998
1.17088	-0.787762	7.23729	27.998
1.17158	-0.782679	7.23803	27.9918
1.17229	-0.777597	7.23876	27.998
1.173	-0.787762	7.23766	27.9918
1.17371	-0.777597	7.23839	27.9918
1.17442	-0.777597	7.23766	28.0041
1.17513	-0.787762	7.23803	27.998
1.17583	-0.777597	7.23803	27.998
1.17654	-0.782679	7.23766	28.0041
1.17725	-0.787762	7.23766	27.998
1.17796	-0.782679	7.23803	27.998
1.17867	-0.782679	7.23766	28.0042
1.17938	-0.777597	7.23766	28.0041
1.18008	-0.782679	7.23729	27.998
1.18079	-0.777597	7.23729	27.998
1.1815	-0.787762	7.23766	27.998
1.18221	-0.787762	7.23693	27.998
1.18292	-0.782679	7.23766	27.9918
1.18363	-0.782679	7.23729	27.9918
1.18433	-0.782679	7.23693	27.9918
1.18504	-0.787762	7.23766	27.998
1.18575	-0.787762	7.23729	27.998
1.18646	-0.782679	7.23729	27.998
1.18717	-0.777597	7.23729	27.998
1.18788	-0.777597	7.23729	28.0103
1.18858	-0.782679	7.23729	28.0041
1.18929	-0.787762	7.23693	27.998
1.19	-0.792844	7.23656	27.998
1.19071	-0.787762	7.23656	27.998
1.19142	-0.787762	7.23766	28.0041
1.19213	-0.782679	7.23693	28.0041
1.19283	-0.777597	7.23729	28.0041
1.19354	-0.787762	7.2362	28.0041
1.19425	-0.782679	7.23656	28.0103
1.19496	-0.782679	7.23656	27.998
1.19567	-0.782679	7.23656	27.998
1.19638	-0.777597	7.23656	27.998
1.19708	-0.782679	7.23656	27.998
1.19779	-0.782679	7.23656	28.0042
1.1985	-0.792844	7.23656	28.0041
1.19921	-0.782679	7.23693	27.998
1.19992	-0.792844	7.2362	28.0041
1.20063	-0.792844	7.23583	28.0041
1.20133	-0.797926	7.23583	28.0041
1.20204	-0.792844	7.23656	27.998
1.20275	-0.792844	7.23656	28.0103
1.20346	-0.787762	7.23656	28.0041
1.20417	-0.792844	7.23729	27.998
1.20488	-0.797926	7.2362	27.9979
1.20558	-0.782679	7.2362	27.998
1.20629	-0.787762	7.23656	27.998
1.207	-0.797926	7.23583	27.9918
1.20771	-0.797926	7.23656	28.0041
1.20842	-0.787762	7.2362	27.9918
1.20913	-0.792844	7.23546	27.9918
1.20983	-0.787762	7.2362	27.9918
1.21054	-0.792844	7.23583	28.0042
1.21125	-0.792844	7.23583	27.998
1.21196	-0.797926	7.2362	28.0042
1.21267	-0.792844	7.2362	27.998
1.21338	-0.797926	7.23546	28.0041
1.21408	-0.803009	7.23546	27.9919
1.21479	-0.782679	7.23546	28.0041
1.2155	-0.803009	7.23546	27.998
1.21621	-0.797926	7.23583	27.998
1.21692	-0.797926	7.2362	28.0041
1.21763	-0.792844	7.2351	28.0042
1.21833	-0.797926	7.23583	27.998
1.21904	-0.803009	7.23583	27.998
1.21975	-0.792844	7.23473	28.0041
1.22046	-0.797926	7.23546	28.0041
1.22117	-0.782679	7.23473	27.9979
1.22188	-0.797926	7.2351	27.998
1.22258	-0.797926	7.23473	28.0041
1.22329	-0.792844	7.23546	27.998
1.224	-0.792844	7.2351	27.998
1.22471	-0.797926	7.23546	28.0041
1.22542	-0.797926	7.23546	28.0041
1.22613	-0.797926	7.23473	28.0041
1.22683	-0.792844	7.23436	28.0041
1.22754	-0.792844	7.23546	28.0041
1.22825	-0.803009	7.23473	28.0041
1.22896	-0.797926	7.23546	28.0041
1.22967	-0.797926	7.23473	27.998
1.23038	-0.803009	7.23473	28.0042
1.23108	-0.792844	7.23473	28.0041
1.23179	-0.792844	7.23436	28.0041
1.2325	-0.803009	7.234	27.998
1.23321	-0.797926	7.23436	27.998
1.23392	-0.808091	7.23436	27.998
1.23463	-0.797926	7.23473	28.0041
1.23533	-0.797926	7.234	28.0103
1.23604	-0.797926	7.234	28.0041
1.23675	-0.797926	7.234	27.998
1.23746	-0.797926	7.23363	27.998
1.23817	-0.797926	7.234	27.9979
1.23888	-0.808091	7.23436	28.0042
1.23958	-0.797926	7.23436	28.0041
1.24029	-0.808091	7.234	27.998
1.241	-0.808091	7.234	28.0041
1.24171	-0.803009	7.234	27.998
1.24242	-0.803009	7.23326	28.0041
1.24313	-0.803009	7.23326	28.0102
1.24383	-0.803009	7.23436	27.998
1.24454	-0.803009	7.234	28.0042
1.24525	-0.797926	7.23363	27.9918
1.24596	-0.803009	7.234	27.998
1.24667	-0.792844	7.23326	28.0042
1.24738	-0.813173	7.2329	28.0041
1.24808	-0.808091	7.23326	28.0041
1.24879	-0.803009	7.23326	27.998
1.2495	-0.803009	7.23326	27.9918
1.25021	-0.803009	7.23363	28.0041
1.25092	-0.803009	7.23473	28.0041
1.25163	-0.803009	7.2329	27.998
1.25233	-0.803009	7.2329	28.0041
1.25304	-0.803009	7.23326	27.998
1.25375	-0.803009	7.234	27.998
1.25446	-0.797926	7.2329	27.998
1.25517	-0.803009	7.23326	27.9979
1.25588	-0.813173	7.23253	27.998
1.25658	-0.813173	7.2329	27.9918
1.25729	-0.808091	7.23363	27.998
1.258	-0.797926	7.2329	27.998
1.25871	-0.797926	7.23216	27.9979
1.25942	-0.813173	7.23253	27.998
1.26013	-0.808091	7.23253	27.998
1.26083	-0.797926	7.23216	27.998
1.26154	-0.808091	7.23363	27.998
1.26225	-0.818256	7.23253	27.998
1.26296	-0.803009	7.2329	27.998
1.26367	-0.808091	7.23253	27.998
1.26438	-0.803009	7.23216	27.998
1.26508	-0.808091	7.23253	28.0041
1.26579	-0.797926	7.23253	27.998
1.2665	-0.803009	7.2329	28.0041
1.26721	-0.808091	7.23253	27.998
1.26792	-0.808091	7.2318	27.998
1.26863	-0.818256	7.2318	27.9919
1.26933	-0.797926	7.23216	27.998
1.27004	-0.808091	7.2318	27.9918
1.27075	-0.818256	7.23143	27.998
1.27146	-0.808091	7.23216	27.998
1.27217	-0.808091	7.23143	27.998
1.27288	-0.808091	7.2318	27.998
1.27358	-0.813173	7.2318	28.0042
1.27429	-0.818256	7.2318	27.9918
1.275	-0.823338	7.23216	27.9979
1.27571	-0.797926	7.2318	27.998
1.27642	-0.803009	7.23143	27.9979
1.27713	-0.808091	7.2318	27.998
1.27783	-0.808091	7.23143	27.9919
1.27854	-0.813173	7.2307	27.9918
1.27925	-0.818256	7.23143	28.0041
1.27996	-0.808091	7.23143	28.0042
1.28067	-0.808091	7.23107	28.0041
1.28138	-0.797926	7.2307	28.0041
1.28208	-0.803009	7.23143	27.998
1.28279	-0.813173	7.2318	28.0042
1.2835	-0.803009	7.23107	28.0041
1.28421	-0.818256	7.23107	27.998
1.28492	-0.808091	7.23143	27.998
1.28563	-0.823338	7.23107	28.0041
1.28633	-0.823338	7.23107	27.998
1.28704	-0.808091	7.23107	27.998
1.28775	-0.818256	7.23107	28.0041
1.28846	-0.808091	7.23033	27.998
1.28917	-0.813173	7.23143	27.998
1.28988	-0.803009	7.2307	27.998
1.29058	-0.808091	7.2307	27.9918
1.29129	-0.808091	7.2307	28.0042
1.292	-0.818256	7.23033	27.998
1.29271	-0.813173	7.23107	27.998
1.29342	-0.808091	7.23033	27.9918
1.29413	-0.818256	7.23107	28.0041
1.29483	-0.818256	7.23033	27.9918
1.29554	-0.803009	7.23033	27.998
1.29625	-0.813173	7.22997	27.998
1.29696	-0.813173	7.22923	27.9918
1.29767	-0.813173	7.22997	27.998
1.29838	-0.818256	7.23033	28.0042
1.29908	-0.808091	7.22997	28.0042
1.29979	-0.813173	7.23033	28.0102
1.3005	-0.823338	7.23033	27.9857
1.30121	-0.808091	7.22997	27.998
1.30192	-0.818256	7.2296	27.998
1.30263	-0.818256	7.22997	27.998
1.30333	-0.818256	7.2296	27.998
1.30404	-0.818256	7.22887	28.0041
1.30475	-0.813173	7.22997	27.9919
1.30546	-0.803009	7.2296	27.9918
1.30617	-0.813173	7.22923	28.0041
1.30688	-0.82842	7.22923	28.0041
1.30758	-0.823338	7.23033	27.9919
1.30829	-0.818256	7.22923	27.998
1.309	-0.808091	7.2296	28.0041
1.30971	-0.813173	7.22923	27.9918
1.31042	-0.823338	7.22887	27.998
1.31113	-0.813173	7.22923	27.998
1.31183	-0.808091	7.2296	28.0042
1.31254	-0.808091	7.22923	28.0041
1.31325	-0.818256	7.22923	28.0041
1.31396	-0.818256	7.22887	28.0102
1.31467	-0.813173	7.22923	28.0102
1.31538	-0.823338	7.2296	28.0041
1.31608	-0.813173	7.22923	28.0102
1.31679	-0.813173	7.2285	28.0165
1.3175	-0.823338	7.22887	28.0103
1.31821	-0.813173	7.22813	28.004
1.31892	-0.823338	7.2285	28.0041
1.31963	-0.813173	7.2285	28.0102
1.32033	-0.818256	7.22887	27.9919
1.32104	-0.813173	7.2285	27.998
1.32175	-0.818256	7.2274	27.998
1.32246	-0.818256	7.22777	28.0042
1.32317	-0.82842	7.22777	27.9919
1.32388	-0.823338	7.22813	28.0042
1.32458	-0.823338	7.2285	28.0041
1.32529	-0.813173	7.22777	28.0041
1.326	-0.818256	7.2285	28.0042
1.32671	-0.818256	7.22887	28.0102
1.32742	-0.823338	7.2285	28.0041
1.32813	-0.813173	7.22777	28.0041
1.32883	-0.823338	7.22777	28.0103
1.32954	-0.818256	7.2274	27.998
1.33025	-0.818256	7.22777	28.0041
1.33096	-0.818256	7.2274	27.998
1.33167	-0.813173	7.2274	27.998
1.33238	-0.823338	7.22703	28.0102
1.33308	-0.818256	7.22777	27.9919
1.33379	-0.813173	7.22777	27.9979
1.3345	-0.82842	7.22777	27.998
1.33521	-0.823338	7.22703	27.998
1.33592	-0.823338	7.22703	28.0042
1.33663	-0.823338	7.22777	27.998
1.33733	-0.823338	7.2274	28.0042
1.33804	-0.823338	7.22777	27.998
1.33875	-0.823338	7.2274	27.9981
1.33946	-0.82842	7.22703	28.0042
1.34017	-0.818256	7.22667	28.0041
1.34088	-0.833503	7.22667	28.0042
1.34158	-0.818256	7.2274	28.0041
1.34229	-0.818256	7.22667	28.0041
1.343	-0.823338	7.22703	28.0041
1.34371	-0.818256	7.2263	27.998
1.34442	-0.818256	7.22667	27.9979
1.34513	-0.823338	7.2263	28.0102
1.34583	-0.813173	7.22667	27.998
1.34654	-0.823338	7.2263	27.998
1.34725	-0.813173	7.22667	27.998
1.34796	-0.813173	7.22593	27.998
1.34867	-0.82842	7.22703	27.998
1.34938	-0.823338	7.22593	27.998
1.35008	-0.823338	7.22593	28.0041
1.35079	-0.833503	7.22703	28.0042
1.3515	-0.818256	7.22557	28.0041
1.35221	-0.823338	7.22557	27.9918
1.35292	-0.818256	7.22593	27.998
1.35363	-0.823338	7.22557	27.998
1.35433	-0.823338	7.22593	27.998
1.35504	-0.82842	7.22557	27.9918
1.35575	-0.823338	7.22593	28.0041
1.35646	-0.818256	7.22593	27.998
1.35717	-0.818256	7.22557	27.998
1.35788	-0.823338	7.22484	28.0041
1.35858	-0.823338	7.22484	27.998
1.35929	-0.82842	7.22484	28.0103
1.36	-0.833503	7.22484	28.0042
1.36071	-0.82842	7.22484	28.0041
1.36142	-0.82842	7.22557	27.998
1.36213	-0.818256	7.22447	28.0103
1.36283	-0.813173	7.22484	27.998
1.36354	-0.833503	7.2252	27.9918
1.36425	-0.833503	7.22447	27.9918
1.36496	-0.823338	7.22484	27.998
1.36567	-0.823338	7.22447	27.998
1.36638	-0.833503	7.22484	28.0102
1.36708	-0.823338	7.22484	28.0041
1.36779	-0.82842	7.2252	27.998
1.3685	-0.82842	7.2241	28.0041
1.36921	-0.82842	7.2241	28.0041
1.36992	-0.82842	7.2241	28.0041
1.37063	-0.82842	7.22484	27.998
1.37133	-0.82842	7.22484	28.0041
1.37204	-0.82842	7.2241	27.998
1.37275	-0.823338	7.22447	28.0041
1.37346	-0.833503	7.22337	28.0042
1.37417	-0.82842	7.22374	27.998
1.37488	-0.833503	7.2241	27.998
1.37558	-0.833503	7.22447	28.0041
1.37629	-0.833503	7.2241	28.0041
1.377	-0.82842	7.22374	27.998
1.37771	-0.82842	7.22337	27.998
1.37842	-0.818256	7.22337	28.0041
1.37913	-0.833503	7.22337	27.998
1.37983	-0.823338	7.223	27.9979
1.38054	-0.82842	7.223	27.998
1.38125	-0.838585	7.22374	27.9857
1.38196	-0.82842	7.22374	27.9918
1.38267	-0.82842	7.22374	27.9857
1.38338	-0.838585	7.223	27.998
[truncated: 33,720 more rows]

## Sheet: XAS
Data			Fit						relative abundance
3	-1.71649		3	-1.8959
3.05	-1.99977		3.05	-2.1757					Calculated values
3.1	-2.28951		3.1	-2.39642					Component	Mole %	Error (%)
3.15	-2.48523		3.15	-2.57446					Ferrihydrite	39.6887	3.84436
3.2	-2.61176		3.2	-2.65856					Goethite	48.716	2.91051
3.25	-2.61301		3.25	-2.67609					Lepidocrocite	11.5953	1.24514
3.3	-2.53991		3.3	-2.61356					Total	100
3.35	-2.38086		3.35	-2.42557
3.4	-2.08623		3.4	-2.16248
3.45	-1.73625		3.45	-1.80451
3.5	-1.36731		3.5	-1.3684
3.55	-0.965141		3.55	-0.815962
3.6	-0.474871		3.6	-0.205632
3.65	0.200027		3.65	0.409441
3.7	0.891937		3.7	1.08202
3.75	1.29432		3.75	1.55358
3.8	1.60241		3.8	1.83225
3.85	1.8692		3.85	2.04126
3.9	2.03454		3.9	2.17436
3.95	2.12233		3.95	2.23519
4	2.14328		4	2.2382
4.05	2.15481		4.05	2.21594
4.1	2.1531		4.1	2.20773
4.15	2.14215		4.15	2.21353
4.2	2.15142		4.2	2.18318
4.25	2.07357		4.25	2.10734
4.3	1.96181		4.3	2.00531
4.35	1.84117		4.35	1.91077
4.4	1.84578		4.4	1.84054
4.45	1.88148		4.45	1.72351
4.5	1.48895		4.5	1.57552
4.55	1.31623		4.55	1.39424
4.6	1.10501		4.6	1.15766
4.65	0.91038		4.65	0.834279
4.7	0.605092		4.7	0.502923
4.75	0.206724		4.75	0.11053
4.8	-0.0710753		4.8	-0.296411
4.85	-0.494892		4.85	-0.658405
4.9	-0.855543		4.9	-0.985065
4.95	-1.16938		4.95	-1.28899
5	-1.46307		5	-1.52294
5.05	-1.55197		5.05	-1.67926
5.1	-1.67385		5.1	-1.78857
5.15	-1.81871		5.15	-1.84517
5.2	-1.92205		5.2	-1.86906
5.25	-1.89594		5.25	-1.89973
5.3	-1.8079		5.3	-1.95447
5.35	-1.80215		5.35	-2.04987
5.4	-2.18438		5.4	-2.14494
5.45	-2.23534		5.45	-2.22937
5.5	-2.2984		5.5	-2.25523
5.55	-2.32682		5.55	-2.20887
5.6	-2.19595		5.6	-2.12685
5.65	-2.1248		5.65	-1.99334
5.7	-1.98414		5.7	-1.82265
5.75	-1.7032		5.75	-1.66098
5.8	-1.5741		5.8	-1.41733
5.85	-1.19825		5.85	-1.06797
5.9	-0.741672		5.9	-0.718901
5.95	-0.26042		5.95	-0.244559
6	0.259972		6	0.35226
6.05	1.38391		6.05	0.972277
6.1	2.00418		6.1	1.61606
6.15	0.763536		6.15	2.16954
6.2	2.84855		6.2	2.62115
6.25	3.56068		6.25	2.98515
6.3	3.24604		6.3	3.29282
6.35	3.19003		6.35	3.4471
6.4	3.46419		6.4	3.42768
6.45	3.19182		6.45	3.26804
6.5	2.96346		6.5	2.88363
6.55	2.55824		6.55	2.38251
6.6	1.9844		6.6	1.74855
6.65	1.45346		6.65	1.07003
6.7	0.637634		6.7	0.423689
6.75	-0.0766738		6.75	-0.206116
6.8	-0.32813		6.8	-0.656777
6.85	-1.14056		6.85	-1.08627
6.9	-1.45484		6.9	-1.42755
6.95	-1.40969		6.95	-1.67455
7	-1.63003		7	-1.74013
7.05	-1.84711		7.05	-1.69729
7.1	-1.69523		7.1	-1.61892
7.15	-1.59545		7.15	-1.49706
7.2	-1.3809		7.2	-1.31981
7.25	-1.15872		7.25	-1.01038
7.3	-0.980049		7.3	-0.717429
7.35	-0.611455		7.35	-0.409518
7.4	-0.196192		7.4	-0.101384
7.45	0.385749		7.45	0.185881
7.5	-0.464567		7.5	0.317417
7.55	0.124565		7.55	0.424066
7.6	0.193578		7.6	0.420178
7.65	-0.0381511		7.65	0.246136
7.7	-0.226024		7.7	0.0177955
7.75	-0.365155		7.75	-0.291662
7.8	-0.781847		7.8	-0.633025
7.85	-1.06029		7.85	-0.819401
7.9	-0.802636		7.9	-1.12017
7.95	-0.976465		7.95	-1.16837
8	-1.07739		8	-1.10947
8.05	-1.02196		8.05	-0.995737
8.1	-0.990501		8.1	-0.722621
8.15	-0.49853		8.15	-0.460142
8.2	0.0624402		8.2	-0.0573312
8.25	0.343943		8.25	0.383131
8.3	0.868046		8.3	0.735829
8.35	1.38269		8.35	1.12842
8.4	1.71154		8.4	1.52972
8.45	1.91492		8.45	1.91501
8.5	2.16647		8.5	2.05442
8.55	2.25703		8.55	2.13152
8.6	2.32397		8.6	2.14438
8.65	2.53366		8.65	2.00313
8.7	2.4231		8.7	1.71397
8.75	1.84441		8.75	1.37282
8.8	1.39079		8.8	0.858892
8.85	0.662668		8.85	0.383541
8.9	0.0454133		8.9	-0.0640582
8.95	-0.576775		8.95	-0.558788
9	-1.12278		9	-1.16971
9.05	-1.67226		9.05	-1.54461
9.1	-1.8818		9.1	-1.72943
9.15	-1.92934		9.15	-1.95875
9.2	-1.9812		9.2	-1.82423
9.25	-2.09228		9.25	-1.69035
9.3	-1.926		9.3	-1.60983
9.35	-1.56837		9.35	-1.33997
9.4	-0.984191		9.4	-1.15262
9.45	-0.614644		9.45	-0.901178
9.5	0.419959		9.5	-0.465635
9.55	-0.87612		9.55	0.0383635
9.6	-0.0403249		9.6	0.31401
9.65	0.600007		9.65	0.572139
9.7	0.485516		9.7	0.762289
9.75	0.599533		9.75	0.794963
9.8	0.650755		9.8	0.76876
9.85	0.797606		9.85	0.722315
9.9	0.842156		9.9	0.556494
9.95	0.294826		9.95	0.429691
10	0.250843		10	0.316291
10.05	0.00244547		10.05	0.0138962
10.1	-0.0794895		10.1	-0.163356
10.15	-0.280615		10.15	-0.361414
10.2	-0.408627		10.2	-0.50661
10.25	-0.135486		10.25	-0.430122
10.3	-0.634159		10.3	-0.321249
10.35	-0.726229		10.35	-0.205992
10.4	-0.671666		10.4	-0.110894
10.45	0.0831371		10.45	-0.117343
10.5	0.113099		10.5	-0.119168
10.55	-0.060381		10.55	0.142561
10.6	0.687808		10.6	0.367914
10.65	0.657404		10.65	0.643513
10.7	0.52641		10.7	0.924148
10.75	0.746758		10.75	0.743324
10.8	0.261372		10.8	0.472098
10.85	0.119735		10.85	0.480705
10.9	0.258571		10.9	0.480929
10.95	0.175234		10.95	0.617261
11	0.131738		11	0.628572
11.05	0.306207		11.05	0.370185
11.1	-0.137442		11.1	0.0838169
11.15	-0.362635		11.15	-0.353983
11.2	-0.634662		11.2	-0.664393
11.25	-0.973016		11.25	-0.657217
11.3	-0.994948		11.3	-0.565731
11.35	-0.93955		11.35	-0.428274
11.4	-0.738018		11.4	-0.393742
11.45	-0.610827		11.45	-0.687922
11.5	-0.52195		11.5	-0.958102
11.55	-0.565159		11.55	-0.862304
11.6	-0.119702		11.6	-0.440379
11.65	0.122797		11.65	-0.0951329
11.7	0.539975		11.7	-0.0337784
11.75	0.110486		11.75	-0.0935554
11.8	-0.122951		11.8	-0.0984221
11.85	0.748075		11.85	0.0492561
11.9	0.415809		11.9	0.25332
11.95	0.30297		11.95	0.423044
12	1.04765		12	0.621751

## Sheet: SEM counted cells
Status	Counted cells	percentage
Not encrusted	45	58
Party encrusted	24	31
Completly encrusted	9	11
